# Supplementary material for: New Insights on Eggplant/Tomato/Pepper Synteny and Identification of Eggplant and Pepper Orthologous QTL
Source: Front Plant Sci. 2016 Jul 18;7:1031. doi: 10.3389/fpls.2016.01031 (PMC4948011; doi:10.3389/fpls.2016.01031)
Supplement: Supplementary Table S1 — List of eggplant QTL identified by Barchi et al. (2012) and Portis et al. (2014, 2015). [file Table1.XLSX]

## Sheet: Supplementary Table S1
Supplementary Table S1. List of eggplant QTL identified by Barchi et al. (2012) and Portis et al. (2014 and 2015)
Solanum melongena QTL
Trait Category	Trait	QTL	Chrom	Position (cM)	Locus	LOD	MAF	PVE	References
Anthocyanins	Abaxial leaf lamina anthocyanin	ablanE06.ML	6	151.482	36272_PstI_L411	8.21	-	8.7	Barchi et al. 2012
Anthocyanins	Abaxial leaf lamina anthocyanin	ablanE08.MT	8	1.14	27692_PstI_L417	4.26	-	6.3	Barchi et al. 2012
Anthocyanins	Abaxial leaf lamina anthocyanin	ablanE10b.ML	10	0	CT167	6.59	-	6.8	Barchi et al. 2012
Anthocyanins	Abaxial leaf lamina anthocyanin	ablanE10.MT	10	68.58	11760_PstI_L333	23.1	-	46	Barchi et al. 2012
Anthocyanins	Abaxial leaf lamina anthocyanin	ablanE10a.ML	10	68.92	15158_PstI_L379	29.89	-	45.2	Barchi et al. 2012
Anthocyanins	Abaxial leaf lamina anthocyanin	ablanE11.ML	11	83.275	TG370	4.51	-	4.5	Barchi et al. 2012
Anthocyanins	Abaxial leaf lamina anthocyanin	adlanE05.MT	5	57.383	29014_PstI_L313	5.94	-	4.2	Barchi et al. 2012
Anthocyanins	Abaxial leaf lamina anthocyanin	adlanE06.ML	6	151.48	36272_PstI_L411	7.93	-	8	Barchi et al. 2012
Anthocyanins	Abaxial leaf lamina anthocyanin	adlanE06.MT	6	152.125	30320_PstI_L251	5.66	-	4	Barchi et al. 2012
Anthocyanins	Abaxial leaf lamina anthocyanin	adlanE08.MT	8	1.144	27692_PstI_L417	5.44	-	3.8	Barchi et al. 2012
Anthocyanins	Abaxial leaf lamina anthocyanin	adlanE10.ML	10	69.39	15158_PstI_L379	36.98	-	60.6	Barchi et al. 2012
Anthocyanins	Abaxial leaf lamina anthocyanin	adlanE10.MT	10	69.39	15158_PstI_L379	44.96	-	60.9	Barchi et al. 2012
Anthocyanins	Calix anthocyanin	calanE05.MT	5	58.81	5093_PstI_L276	5.32	-	3.4	Barchi et al. 2012
Anthocyanins	Calix anthocyanin	calanE05.ML	5	75.3	3311_PstI_L361	12.39	-	8.8	Barchi et al. 2012
Anthocyanins	Calix anthocyanin	calanE06.ML	6	151.48	36272_PstI_L411	4.48	-	2.7	Barchi et al. 2012
Anthocyanins	Calix anthocyanin	calanE06.MT	6	152.13	30320_PstI_L251	4.15	-	2.6	Barchi et al. 2012
Anthocyanins	Calix anthocyanin	calanE08.ML	8	27.53	CSM4	5.11	-	3.4	Barchi et al. 2012
Anthocyanins	Calix anthocyanin	calanE10.ML	10	68.92	1891_PstI_L363	47.53	-	61	Barchi et al. 2012
Anthocyanins	Calix anthocyanin	calanE10.MT	10	68.92	1891_PstI_L363	52.25	-	74.1	Barchi et al. 2012
Anthocyanins	Corolla colour	corcolE05.ML	5	75.3	3311_PstI_L361	34.08	-	63.7	Barchi et al. 2012
Anthocyanins	Corolla colour	corcolE05.MT	5	75.3	3311_PstI_L361	32.67	-	57.3	Barchi et al. 2012
Anthocyanins	Corolla colour	corcolE10.MT	10	69.13	35442_PstI_L404	4.08	-	4.5	Barchi et al. 2012
Anthocyanins	Fruit peduncle anthocyanin	pedanE01.ML	1	118.3	10041_PstI_L364	4.69	-	1.5	Barchi et al. 2012
Anthocyanins	Fruit peduncle anthocyanin	pedanE05.ML	5	59.81	5093_PstI_L276	5.95	-	1.9	Barchi et al. 2012
Anthocyanins	Fruit peduncle anthocyanin	pedanE05.MT	5	75.3	3311_PstI_L361	5.57	-	4	Barchi et al. 2012
Anthocyanins	Fruit peduncle anthocyanin	pedanE10b.ML	10	0	CT167	6.33	-	2	Barchi et al. 2012
Anthocyanins	Fruit peduncle anthocyanin	pedanE10a.ML	10	69.13	35442_PstI_L404	73.2	-	76.4	Barchi et al. 2012
Anthocyanins	Fruit peduncle anthocyanin	pedanE10.MT	10	69.13	35442_PstI_L404	48.32	-	70.7	Barchi et al. 2012
Anthocyanins	Fruit peduncle anthocyanin	pedanE12b.ML	12	30.23	C2_At1g19130	5.73	-	1.8	Barchi et al. 2012
Anthocyanins	Fruit peduncle anthocyanin	pedanE12a.ML	12	106.73	14133_PstI_L316	7.12	-	2.3	Barchi et al. 2012
Anthocyanins	Leaf venation anthocyanin	lveanE05.ML	5	75.3	3311_PstI_L361	13.71	-	7.8	Barchi et al. 2012
Anthocyanins	Leaf venation anthocyanin	lveanE05.MT	5	75.3	3311_PstI_L361	10.01	-	5.1	Barchi et al. 2012
Anthocyanins	Leaf venation anthocyanin	lveanE10.MT	10	68.92	1891_PstI_L363	61.8	-	77.2	Barchi et al. 2012
Anthocyanins	Leaf venation anthocyanin	lveanE10.ML	10	69.13	35442_PstI_L404	58.94	-	73.9	Barchi et al. 2012
Anthocyanins	Stem anthocyanin	steanE02.MT	2	71.05	29527_PstI_L459	4.92	-	4.4	Barchi et al. 2012
Anthocyanins	Stem anthocyanin	steanE05.ML	5	69.73	30269_PstI_L397	14.59	-	14.8	Barchi et al. 2012
Anthocyanins	Stem anthocyanin	steanE05.MT	5	69.73	30269_PstI_L397	14.95	-	15.7	Barchi et al. 2012
Anthocyanins	Stem anthocyanin	steanE10.ML	10	68.92	1891_PstI_L363	36.6	-	53.6	Barchi et al. 2012
Anthocyanins	Stem anthocyanin	steanE10.MT	10	68.92	1891_PstI_L363	32.5	-	45.6	Barchi et al. 2012
Fruit morphology	Calyx coverage	cacovE07.2	7	45.75	264_PstI_L266	-	33.0%	5.07	Portis et al. 2015
Fruit morphology	Calyx coverage	cacovE10.2	10	92.07	20861_PstI_L375	-	38.2%	6.02	Portis et al. 2015
Fruit morphology	early yield	eyfnE02,MT	2	5.2	Rfo-sa1	7.66	-	17.7	Portis et al. 2014
Fruit morphology	early yield	eyE02,MT	2	5.9	C2_At1g30580	9.02	-	21.5	Portis et al. 2014
Fruit morphology	early yield	eyE02,ML	2	8.84	19677_PstI_L468	24.24	-	51.3	Portis et al. 2014
Fruit morphology	early yield	eyfnE02,ML	2	8.84	19677_PstI_L468	20.65	-	45.6	Portis et al. 2014
Fruit morphology	early yield	eyE07,MT	7	65.4	22387_PstI_L373	4.15	-	9.2	Portis et al. 2014
Fruit morphology	early yield	eyfnE10,MT	10	68.58	11760_PstI_L333	5.48	-	12.1	Portis et al. 2014
Fruit morphology	early yield fruit weight	eyfwE02,MT	2	8.63	17824_PstI_L385	6.13	-	12.8	Portis et al. 2014
Fruit morphology	early yield fruit weight	eyfwE02,ML	2	8.84	19677_PstI_L468	23.17	-	35.9	Portis et al. 2014
Fruit morphology	early yield fruit weight	eyfwE03,MT	3	117.54	9286_PstI_L295	3.8	-	7.6	Portis et al. 2014
Fruit morphology	early yield fruit weight	eyfwE03,ML	3	132.57	4482_PstI_L403	5.38	-	6.3	Portis et al. 2014
Fruit morphology	early yield fruit weight	eyfwE08,ML	8	39.58	31090_PstI_L254	4.69	-	5.4	Portis et al. 2014
Fruit morphology	early yield fruit weight	eyfwE11,ML	11	37.2	15648_PstI_L362	3.99	-	4.6	Portis et al. 2014
Fruit morphology	early yield fruit weight	eyfwE12b,MT	12	5.94	15006_PstI_L348	3.88	-	7.8	Portis et al. 2014
Fruit morphology	early yield fruit weight	eyfwE12,ML	12	94.71	15702_PstI_L354	9.29	-	11.5	Portis et al. 2014
Fruit morphology	early yield fruit weight	eyfwE12a,MT	12	106.73	14133_PstI_L316	4.33	-	8.7	Portis et al. 2014
Fruit morphology	Flesh color	flcolE07.2	7	45.75	264_PstI_L266	-	33.0%	5	Portis et al. 2015
Fruit morphology	Flesh color	flcolE09.2	9	64.75	15119_PstI_L422	-	39.8%	5.03	Portis et al. 2015
Fruit morphology	Flesh color	flcolE10.3	10	110.73	28881_PstI_L382	-	16.2%	15.09	Portis et al. 2015
Fruit morphology	Flesh color	flcolE10.4	10	127.53	9914_PstI_L326	-	18.8%	12.05	Portis et al. 2015
Fruit morphology	Flesh color	flcolE10.4	10	127.53	19049_PstI_L434	-	23.6%	17.03	Portis et al. 2015
Fruit morphology	Flesh color	flcolE10.4	10	129.08	2542_PstI_L356	-	19.9%	12	Portis et al. 2015
Fruit morphology	Flesh color	flcolE11.1	11	6.9	29504_PstI_L332	-	36.6%	9.06	Portis et al. 2015
Fruit morphology	Fruit apex shape	fasE03.2	3	117.54	9286_PstI_L295	-	19.4%	10.02	Portis et al. 2015
Fruit morphology	Fruit apex shape	fasE08.2	8	1.14	27692_PstI_L417	-	39.8%	9	Portis et al. 2015
Fruit morphology	Fruit apex shape	fasE12.1	12	8.37	34114_PstI_L311	-	44.5%	9.08	Portis et al. 2015
Fruit morphology	Fruit apex shape	fasE12.2	12	88.56	16206_PstI_L311	-	33.7%	7.04	Portis et al. 2015
Fruit morphology	fruit calix prikliness	fcpriE06.1	6	46.57	22611_PstI_L331	-	27.2%	4.06	Portis et al. 2015
Fruit morphology	fruit calix prikliness	fcpriE06.1	6	50.48	10099_PstI_L464	-	33.0%	7.01	Portis et al. 2015
Fruit morphology	fruit calix prikliness	fcpriE06.1	6	56.27	13844_PstI_L242	-	32.5%	4.05	Portis et al. 2015
Fruit morphology	fruit calix prikliness	fcpriE06.2	6	76.91	38180_PstI_L401	-	48.7%	7.07	Portis et al. 2015
Fruit morphology	fruit calix prikliness	fcpriE06.4	6	151.48	36272_PstI_L411	-	49.2%	7.04	Portis et al. 2015
Fruit morphology	fruit calix prikliness	fcpriE07,ML	7	30.08	9876_PstI_L439	4.25	-	11.8	Portis et al. 2014
Fruit morphology	fruit calix prikliness	fcpriE07,MT	7	30.08	9876_PstI_L439	4.79	-	12.8	Portis et al. 2014
Fruit morphology	fruit calix prikliness	fcpriE07.3	7	62.81	12480_PstI_L414	-	34.6%	8	Portis et al. 2015
Fruit morphology	fruit calix prikliness	fcpriE08.1	8	1.03	23395_PstI_L228	-	19.4%	6.07	Portis et al. 2015
Fruit morphology	fruit calix prikliness	fcpriE08.4	8	52.87	6414_PstI_L387	-	39.8%	8.01	Portis et al. 2015
Fruit morphology	Fruit calyx removal	fcrE04.1	4	29.54	27070_PstI_L294	-	49.2%	7.07	Portis et al. 2015
Fruit morphology	Fruit calyx removal	fcrE05.1	5	57.38	29014_PstI_L313	-	20.9%	5	Portis et al. 2015
Fruit morphology	Fruit curvature	fcurE01.3	1	110.78	27031_PstI_L365	-	31.4%	7.05	Portis et al. 2015
Fruit morphology	Fruit curvature	fcurE09.4	9	113.15	14912_PstI_L344	-	30.4%	6.09	Portis et al. 2015
Fruit morphology	Fruit curvature	fcurE10.4	10	126.41	2661_PstI_L298	-	15.2%	6	Portis et al. 2015
Fruit morphology	Fruit curvature	fcurE12.2	12	94.71	15702_PstI_L354	-	19.9%	8.05	Portis et al. 2015
Fruit morphology	fruit diameter 1/2	fd1/2E01.1	1	58.34	15563_PstI_L382	-	23.6%	5	Portis et al. 2015
Fruit morphology	fruit diameter 1/2	fd1/2E01.3	1	110.78	27031_PstI_L365	-	31.4%	6.04	Portis et al. 2015
Fruit morphology	fruit diameter 1/2	fd1/2E02,MT	2	1.12	SSR114	4.79	-	10.2	Portis et al. 2014
Fruit morphology	fruit diameter 1/2	fd1/2E02,ML	2	8.84	19677_PstI_L468	17.24	-	21.7	Portis et al. 2014
Fruit morphology	fruit diameter 1/2	fd1/2E03b,ML	3	65.97	22182_PstI_L472	4.35	-	4.3	Portis et al. 2014
Fruit morphology	fruit diameter 1/2	fd1/2E03a,ML	3	117.54	9286_PstI_L295	6.54	-	7	Portis et al. 2014
Fruit morphology	fruit diameter 1/2	fd1/2E03,MT	3	123.42	37165_PstI_L327	10.3	-	23.9	Portis et al. 2014
Fruit morphology	fruit diameter 1/2	fd1/2E04,ML	4	115.98	M8G5	4.37	-	4.3	Portis et al. 2014
Fruit morphology	fruit diameter 1/2	fd1/2E07,ML	7	74.87	C2_At5g54310	4.92	-	5.3	Portis et al. 2014
Fruit morphology	fruit diameter 1/2	fd1/2E08.2	8	1.8	9226_PstI_L398	-	19.4%	7.01	Portis et al. 2015
Fruit morphology	fruit diameter 1/2	fd1/2E11,ML	11	6.9	29504_PstI_L332	9.82	-	10.9	Portis et al. 2014
Fruit morphology	fruit diameter 1/2	fd1/2E12,ML	12	94.71	15702_PstI_L354	8.26	-	9	Portis et al. 2014
Fruit morphology	fruit diameter 1/2	fd1/2	Unmapped	-	9476_PstI_L332	-	14.7%	4.06	Portis et al. 2015
Fruit morphology	fruit diameter 1/4	fd1/4E01.1	1	58.34	15563_PstI_L382	-	23.6%	5	Portis et al. 2015
Fruit morphology	fruit diameter 1/4	fd1/4E01.3	1	110.78	27031_PstI_L365	-	31.4%	6.09	Portis et al. 2015
Fruit morphology	fruit diameter 1/4	fd1/4E04.1	4	29.54	27070_PstI_L294	-	49.2%	5	Portis et al. 2015
Fruit morphology	fruit diameter 1/4	fd1/4E07.3	7	62.16	14130_PstI_L378	-	19.4%	6.04	Portis et al. 2015
Fruit morphology	fruit diameter 1/4	fd1/4E08.2	8	1.8	9226_PstI_L398	-	19.4%	8.01	Portis et al. 2015
Fruit morphology	fruit diameter 1/4	fd1/4E10.4	10	128.34	19601_PstI_L364	-	29.8%	6	Portis et al. 2015
Fruit morphology	fruit diameter 1/4	fd1/4E10.4	10	128.34	3382_PstI_L285	-	29.8%	5	Portis et al. 2015
Fruit morphology	fruit diameter 1/4	fd1/4E10.4	10	128.55	33571_PstI_L387	-	29.8%	5	Portis et al. 2015
Fruit morphology	fruit diameter 1/4	fd1/4	Unmapped	-	5578_PstI_L312	-	16.2%	7.02	Portis et al. 2015
Fruit morphology	fruit diameter 1/4	fd1/4	Unmapped	-	9476_PstI_L332	-	14.7%	5	Portis et al. 2015
Fruit morphology	fruit diameter 3/4	fd3/4E01.1	1	58.34	15563_PstI_L382	-	23.6%	7.09	Portis et al. 2015
Fruit morphology	fruit diameter 3/4	fd3/4E01.3	1	110.78	27031_PstI_L365	-	31.4%	7.02	Portis et al. 2015
Fruit morphology	fruit diameter 3/4	fd3/4E02,ML	2	8.84	19677_PstI_L468	20.26	-	38.2	Portis et al. 2014
Fruit morphology	fruit diameter 3/4	fd3/4E02.3	2	104.33	17960_PstI_L439	-	21.5%	7.03	Portis et al. 2015
Fruit morphology	fruit diameter 3/4	fd3/4E03.2	3	110.26	7721_PstI_L402	-	31.4%	7.04	Portis et al. 2015
Fruit morphology	fruit diameter 3/4	fd3/4E03,MT	3	117.54	9286_PstI_L295	7.74	-	17.5	Portis et al. 2014
Fruit morphology	fruit diameter 3/4	fd3/4E03,ML	3	123.42	37165_PstI_L327	5.63	-	8.4	Portis et al. 2014
Fruit morphology	fruit diameter 3/4	fd3/4E08.2	8	1.8	9226_PstI_L398	-	19.4%	6.04	Portis et al. 2015
Fruit morphology	fruit diameter 3/4	fd3/4E11.2	11	39.78	879_PstI_L347	-	47.1%	5.03	Portis et al. 2015
Fruit morphology	fruit diameter 3/4	fd3/4E12,ML	12	94.71	15702_PstI_L354	5.42	-	8.1	Portis et al. 2014
Fruit morphology	fruit diameter 3/4	fd3/4	Unmapped	-	5578_PstI_L312	-	16.2%	6.04	Portis et al. 2015
Fruit morphology	fruit diameter 3/4	fd3/4	Unmapped	-	9476_PstI_L332	-	14.7%	8.01	Portis et al. 2015
Fruit morphology	fruit diameter max	fdmaxE01.1	1	58.34	15563_PstI_L382	-	23.6%	5	Portis et al. 2015
Fruit morphology	fruit diameter max	fdmaxE01.3	1	110.78	27031_PstI_L365	-	31.4%	6.06	Portis et al. 2015
Fruit morphology	fruit diameter max	fdmaxE02,ML	2	8.84	19677_PstI_L468	19.42	-	30.2	Portis et al. 2014
Fruit morphology	fruit diameter max	fd3/4E02,MT	2	8.84	19677_PstI_L468	5.82	-	12.8	Portis et al. 2014
Fruit morphology	fruit diameter max	fdmaxE03.2	3	110.26	7721_PstI_L402	-	31.4%	7.03	Portis et al. 2015
Fruit morphology	fruit diameter max	fdmaxE03,ML	3	113.69	28964_PstI_L374	7.22	-	9.3	Portis et al. 2014
Fruit morphology	fruit diameter max	fdmaxE03,MT	3	123.42	37165_PstI_L327	8.7	-	19.5	Portis et al. 2014
Fruit morphology	fruit diameter max	fdmaxE7,ML	7	32.9	2498_PstI_L414	3.73	-	4.5	Portis et al. 2014
Fruit morphology	fruit diameter max	fdmaxE08.2	8	1.8	9226_PstI_L398	-	19.4%	7.04	Portis et al. 2015
Fruit morphology	fruit diameter max	fdmaxE10.4	10	128.34	19601_PstI_L364	-	29.8%	5.03	Portis et al. 2015
Fruit morphology	fruit diameter max	fdmaxE10.4	10	128.34	3382_PstI_L285	-	29.8%	5.03	Portis et al. 2015
Fruit morphology	fruit diameter max	fdmaxE10.4	10	128.55	33571_PstI_L387	-	29.8%	5.03	Portis et al. 2015
Fruit morphology	fruit diameter max	fdmaxE11,ML	11	6	29504_PstI_L332	6.12	-	7.7	Portis et al. 2014
Fruit morphology	fruit diameter max	fdmaxE12,ML	12	94.71	15702_PstI_L354	8.43	-	11	Portis et al. 2014
Fruit morphology	fruit diameter max	fdmax	Unmapped	-	5578_PstI_L312	-	16.2%	7.02	Portis et al. 2015
Fruit morphology	fruit diameter max	fdmax	Unmapped	-	9476_PstI_L332	-	14.7%	8	Portis et al. 2015
Fruit morphology	Fruit diameter max position	fdmaxpE07.2	7	45.75	264_PstI_L266	-	33.0%	6	Portis et al. 2015
Fruit morphology	Fruit diameter max position	fdmaxpE09.2	9	64.75	15119_PstI_L422	-	39.8%	5.03	Portis et al. 2015
Fruit morphology	Fruit diameter max position	fdmaxpE11.2	11	37.2	15648_PstI_L362	-	33.0%	5	Portis et al. 2015
Fruit morphology	fruit length	flE01.3	1	110.78	27031_PstI_L365	-	31.4%	5	Portis et al. 2015
Fruit morphology	fruit length	flE01,ML	1	117.24	645_PstI_L326	8.78	-	12	Portis et al. 2014
Fruit morphology	fruit length	flE02,ML	2	13.86	C2_At1g60640	8	-	10.8	Portis et al. 2014
Fruit morphology	fruit length	flE03,ML	3	94.67	20727_PstI_L369	12.37	-	17.8	Portis et al. 2014
Fruit morphology	fruit length	flE03,MT	3	94.67	20727_PstI_L369	6.3	-	11.5	Portis et al. 2014
Fruit morphology	fruit length	flE05.1	5	59.81	5093_PstI_L276	-	34.0%	7.05	Portis et al. 2015
Fruit morphology	fruit length	flE07,ML	7	62.16	14130_PstI_L378	4.1	-	5.2	Portis et al. 2014
Fruit morphology	fruit length	flE07,MT	7	65.4	22387_PstI_L373	5.98	-	10.9	Portis et al. 2014
Fruit morphology	fruit length	flE08,ML	8	0.61	20019_PstI_L326	5.06	-	6.5	Portis et al. 2014
Fruit morphology	fruit length	flE10.4	10	126.41	2661_PstI_L298	-	15.2%	5.03	Portis et al. 2015
Fruit morphology	fruit length	flE11,ML	11	6.9	29504_PstI_L332	7.55	-	10.1	Portis et al. 2014
Fruit morphology	fruit length	flE11,MT	11	6.9	29504_PstI_L332	8.56	-	16.2	Portis et al. 2014
Fruit morphology	fruit length	flE11.1	11	6.9	29504_PstI_L332	-	36.6%	5.03	Portis et al. 2015
Fruit morphology	fruit shape	fsE01.1	1	58.34	15563_PstI_L382	-	23.6%	5.08	Portis et al. 2015
Fruit morphology	fruit shape	fsE01.3	1	110.78	27031_PstI_L365	-	31.4%	8.05	Portis et al. 2015
Fruit morphology	fruit shape	fsE01,MT	1	117.24	645_PstI_L326	5.69	-	6.4	Portis et al. 2014
Fruit morphology	fruit shape	frsE01,ML	1	118.3	10041_PstI_L364	9.79	-	9.4	Portis et al. 2014
Fruit morphology	fruit shape	fsE02.3	2	104.33	17960_PstI_L439	-	21.5%	5.08	Portis et al. 2015
Fruit morphology	fruit shape	fsE03a,ML	3	94.67	20727_PstI_L369	15.6	-	16.3	Portis et al. 2014
Fruit morphology	fruit shape	fsE03,MT	3	94.67	20727_PstI_L369	20	-	28.2	Portis et al. 2014
Fruit morphology	fruit shape	fsE03b,ML	3	132.58	4482_PstI_L403	4.55	-	4	Portis et al. 2014
Fruit morphology	fruit shape	fsE04,MT	4	114.14	22721_PstI_L464	4.23	-	4.7	Portis et al. 2014
Fruit morphology	fruit shape	fsE05.1	5	59.81	5093_PstI_L276	-	34.0%	5	Portis et al. 2015
Fruit morphology	fruit shape	fsE07,MT	7	62.81	12480_PstI_L414	11.3	-	14	Portis et al. 2014
Fruit morphology	fruit shape	fsE07,ML	7	65.4	22387_PstI_L373	8.7	-	8.2	Portis et al. 2014
Fruit morphology	fruit shape	fsE08,ML	8	0	1466_PstI_L388	7.03	-	6.5	Portis et al. 2014
Fruit morphology	fruit shape	fsE08.2	8	1.8	9226_PstI_L398	-	36.2%	5.09	Portis et al. 2015
Fruit morphology	fruit shape	fsE10.4	10	126.41	2661_PstI_L298	-	15.2%	5.02	Portis et al. 2015
Fruit morphology	fruit shape	fsE11,ML	11	6.9	29504_PstI_L332	17.8	-	19.5	Portis et al. 2014
Fruit morphology	fruit shape	fsE11,MT	11	6.9	29504_PstI_L332	15.1	-	19.8	Portis et al. 2014
Fruit morphology	fruit shape	fsE11.1	11	6.9	29504_PstI_L332	-	36.6%	5	Portis et al. 2015
Fruit morphology	fruit shape	fsE12,ML	12	94.71	15702_PstI_L354	7.15	-	6.7	Portis et al. 2014
Fruit morphology	fruit shape	fsE12,MT	12	106.73	14133_PstI_L316	4.5	-	5	Portis et al. 2014
Fruit morphology	fruit weight	fwE01.3	1	110.78	27031_PstI_L365	-	31.4%	6.01	Portis et al. 2015
Fruit morphology	fruit weight	fwE02,ML	2	8.84	19677_PstI_L468	21.16	-	40	Portis et al. 2014
Fruit morphology	fruit weight	fwE02,MT	2	8.84	19677_PstI_L468	22	-	34.7	Portis et al. 2014
Fruit morphology	fruit weight	fwE03.2	3	110.26	7721_PstI_L402	-	31.4%	5	Portis et al. 2015
Fruit morphology	fruit weight	fwE03,ML	3	123.42	37165_PstI_L327	4.28	-	6.2	Portis et al. 2014
Fruit morphology	fruit weight	fwE03,MT	3	134.99	26056_PstI_L368	9.82	-	12.8	Portis et al. 2014
Fruit morphology	fruit weight	fwE03.3	3	134.99	26056_PstI_L368	-	45.0%	5.05	Portis et al. 2015
Fruit morphology	fruit weight	fwE03.3	3	135.44	1956_PstI_L305	-	27.7%	5	Portis et al. 2015
Fruit morphology	fruit weight	fwE04,MT	4	6.33	7478_PstI_L425	4.54	-	5.4	Portis et al. 2014
Fruit morphology	fruit weight	fwE09.3	9	81.51	2227_PstI_L404	-	33.5%	5.03	Portis et al. 2015
Fruit morphology	fruit weight	fwE10.1	10	18.51	29697_PstI_L459	-	6.8%	8.02	Portis et al. 2015
Fruit morphology	fruit weight	fwE10.4	10	128.34	19601_PstI_L364	-	29.8%	5	Portis et al. 2015
Fruit morphology	fruit weight	fwE10.4	10	128.34	3382_PstI_L285	-	29.8%	5	Portis et al. 2015
Fruit morphology	fruit weight	fwE10.4	10	128.55	33571_PstI_L387	-	29.8%	5	Portis et al. 2015
Fruit morphology	fruit weight	fwE12,ML	12	94.71	15702_PstI_L354	6.51	-	9.8	Portis et al. 2014
Fruit morphology	fruit weight	fwE12,MT	12	94.71	15702_PstI_L354	4.86	-	5.9	Portis et al. 2014
Fruit morphology	fruit weight	fw	Unmapped	-	9476_PstI_L332	-	14.7%	9	Portis et al. 2015
Fruit morphology	green ring	gringE03.1	3	94.67	20727_PstI_L369	-	36.1%	7.03	Portis et al. 2015
Fruit morphology	green ring	gringE08.1	8	5.09	5293_PstI_L490	-	6.8%	14.01	Portis et al. 2015
Fruit morphology	green ring	gringE08,ML	8	29.19	35002_PstI_L402	93.63	-	93.7	Portis et al. 2014
Fruit morphology	green ring	gringE08,MT	8	29.19	35002_PstI_L402	75.5	-	89.2	Portis et al. 2014
Fruit morphology	green ring	gringE08.4	8	56.12	11957_PstI_L285	-	17.3%	9.06	Portis et al. 2015
Fruit morphology	green ring	gringE10.1	10	24.96	4347_PstI_L298	-	23.0%	7.02	Portis et al. 2015
Fruit morphology	green ring	gringE10.2	10	89.07	38238_PstI_L320	-	21.5%	9.04	Portis et al. 2015
Fruit morphology	Inner fruit firmness	intfirE01.3	1	110.78	27031_PstI_L365	-	31.4%	5.02	Portis et al. 2015
Fruit morphology	Inner fruit firmness	intfirE03.1	3	92.97	14446_PstI_L429	-	31.9%	6.07	Portis et al. 2015
Fruit morphology	Inner fruit firmness	intfirE03.1	3	92.97	26128_PstI_L421	-	33.0%	6.07	Portis et al. 2015
Fruit morphology	Inner fruit firmness	intfirE03.1	3	94.67	20727_PstI_L369	-	36.1%	6.06	Portis et al. 2015
Fruit morphology	Inner fruit firmness	intfirE04.2	4	114.14	22721_PstI_L464	-	27.7%	11.05	Portis et al. 2015
Fruit morphology	Inner fruit firmness	intfirE05.2	5	75.3	3311_PstI_L361	-	35.6%	7	Portis et al. 2015
Fruit morphology	Inner fruit firmness	intfirE07.2	7	45.75	264_PstI_L266	-	33.0%	9.01	Portis et al. 2015
Fruit morphology	Inner fruit firmness	intfirE09.2	9	64.75	15119_PstI_L422	-	39.8%	11.03	Portis et al. 2015
Fruit morphology	Inner fruit firmness	intfirE09.3	9	85.28	30505_PstI_L320	-	42.9%	6	Portis et al. 2015
Fruit morphology	Inner fruit firmness	intfirE09.3	9	85.66	35749_PstI_L350	-	42.9%	6	Portis et al. 2015
Fruit morphology	Inner fruit firmness	intfirE10.1	10	24.96	26525_PstI_L471	-	35.6%	7	Portis et al. 2015
Fruit morphology	Inner fruit firmness	intfirE10.3	10	110.73	28881_PstI_L382	-	16.2%	8.02	Portis et al. 2015
Fruit morphology	Inner fruit firmness	intfirE10.4	10	126.41	2661_PstI_L298	-	15.2%	9.02	Portis et al. 2015
Fruit morphology	Inner fruit firmness	intfirE10.4	10	127.53	9914_PstI_L326	-	18.8%	7	Portis et al. 2015
Fruit morphology	Inner fruit firmness	intfirE10.4	10	127.73	19049_PstI_L434	-	23.6%	10.06	Portis et al. 2015
Fruit morphology	Inner fruit firmness	intfirE10.4	10	129.08	2542_PstI_L356	-	19.9%	9.03	Portis et al. 2015
Fruit morphology	Inner fruit firmness	intfirE11.2	11	37.2	15648_PstI_L362	-	33.0%	8.07	Portis et al. 2015
Fruit morphology	Leaf hairiness	lhaE10.2	10	89.07	38238_PstI_L320	-	21.5%	8.08	Portis et al. 2015
Fruit morphology	Leaf hairiness	lhaE10.2	10	92.07	20861_PstI_L375	-	38.2%	5.03	Portis et al. 2015
Fruit morphology	Leaf length	lleE03.3	3	134.99	26056_PstI_L368	-	45.0%	8.09	Portis et al. 2015
Fruit morphology	Leaf length	lleE03.3	3	135.44	1956_PstI_L305	-	27.7%	9.01	Portis et al. 2015
Fruit morphology	Leaf length	lleE10.1	10	18.51	29697_PstI_L459	-	6.8%	10.04	Portis et al. 2015
Fruit morphology	number of seed locules	slonE12,ML	12	94.71	15702_PstI_L354	5.77	-	15.7	Portis et al. 2014
Fruit morphology	number of seed locules	slonE12,MT	12	94.71	15702_PstI_L354	9.24	-	23.9	Portis et al. 2014
Fruit morphology	peduncle length	pedlE01,ML	1	85.28	2967_PstI_L248	6.85	-	9.7	Portis et al. 2014
Fruit morphology	peduncle length	pedlE01.2	1	85.28	2967_PstI_L248	-	47.1%	6.07	Portis et al. 2015
Fruit morphology	peduncle length	pedlE02a,ML	2	8.84	19677_PstI_L468	7.84	-	11.3	Portis et al. 2014
Fruit morphology	peduncle length	fdmaxE02,MT	2	8.84	19677_PstI_L468	6.08	-	13.1	Portis et al. 2014
Fruit morphology	peduncle length	pedlE02.1	2	66.95	21228_PstI_L321	-	24.6%	7.04	Portis et al. 2015
Fruit morphology	peduncle length	pedlE02.2	2	82.62	12895_PstI_L458	-	38.7%	7.01	Portis et al. 2015
Fruit morphology	peduncle length	pedlE02b,ML	2	103.27	14449_PstI_L302	7.24	-	10.3	Portis et al. 2014
Fruit morphology	peduncle length	pedlE02,MT	2	104.33	17960_PstI_L439	7.77	-	15.1	Portis et al. 2014
Fruit morphology	peduncle length	pedlE04,ML	4	82.59	17510_PstI_L429	9.94	-	14.8	Portis et al. 2014
Fruit morphology	peduncle length	pedlE04,MT	4	82.59	17510_PstI_L429	8.59	-	17.1	Portis et al. 2014
Fruit morphology	peduncle length	pedlE05.3	5	100.51	12821_PstI_L354	-	44.5%	8.07	Portis et al. 2015
Fruit morphology	peduncle length	pedlE05.3	5	100.67	36562_PstI_L343	-	42.9%	6.02	Portis et al. 2015
Fruit morphology	peduncle length	pedlE08,ML	8	0	1466_PstI_L388	5.27	-	7.3	Portis et al. 2014
Fruit morphology	peduncle length	pedlE08,MT	8	0.61	20019_PstI_L326	4.24	-	7.9	Portis et al. 2014
Fruit morphology	peduncle length	pedlE09.1	9	31.92	23589_PstI_L280	-	22.0%	8.04	Portis et al. 2015
Fruit morphology	resistance to mechanical penetration	outfirE01,MT	1	69.55	18786_PstI_L359	5.17	-	12	Portis et al. 2014
Fruit morphology	resistance to mechanical penetration	outfirE02a,ML	2	22.45	CSM60	7.34	-	14.6	Portis et al. 2014
Fruit morphology	resistance to mechanical penetration	outfirE02.3	2	97.62	20483_PstI_L367	-	49.2%	5.02	Portis et al. 2015
Fruit morphology	resistance to mechanical penetration	outfirE02b,ML	2	102.31	37035_PstI_L438	4.34	-	8.1	Portis et al. 2014
Fruit morphology	resistance to mechanical penetration	outfirE03,ML	3	76.97	8670_PstI_L319	4.31	-	7.8	Portis et al. 2014
Fruit morphology	resistance to mechanical penetration	outfirE05,ML	5	0	20300_PstI_L251	7.8	-	15	Portis et al. 2014
Fruit morphology	resistance to mechanical penetration	outfirE05,MT	5	0	20300_PstI_L251	7.03	-	16.8	Portis et al. 2014
Fruit morphology	resistance to mechanical penetration	outfirE10.4	10	126.41	2661_PstI_L298	-	15.2%	5.08	Portis et al. 2015
Fruit morphology	total yield	tyfnE02,MT	2	5.91	Rfo2-sa1	9.46	-	24.6	Portis et al. 2014
Fruit morphology	total yield	tyE02,ML	2	8.84	19677_PstI_L468	25.6	-	53	Portis et al. 2014
Fruit morphology	total yield fruit number	tyfnE02,ML	2	5.91	C2_At1g30580	24.78	-	51.9	Portis et al. 2014
Fruit morphology	total yield fruit number	tyE02,MT	2	5.91	C2_At1g30580	9.16	-	23.7	Portis et al. 2014
Fruit morphology	total yield fruit weight	tyfwE02,ML	2	8.84	19677_PstI_L468	20.38	-	31.1	Portis et al. 2014
Fruit morphology	total yield fruit weight	tyfwE02,MT	2	10.36	30889_PstI_L365	6.01	-	11.8	Portis et al. 2014
Fruit morphology	total yield fruit weight	tyfwE03,ML	3	117.54	9286_PstI_L295	5.27	-	6.3	Portis et al. 2014
Fruit morphology	total yield fruit weight	tyfwE03,MT	3	134.99	26056_PstI_L368	4.57	-	8.8	Portis et al. 2014
Fruit morphology	total yield fruit weight	tyfwE08,ML	8	45.23	11486_PstI_L345	7	-	8.6	Portis et al. 2014
Fruit morphology	total yield fruit weight	tyfwE11,ML	11	57.75	29520_PstI_L220	4.03	-	4.8	Portis et al. 2014
Fruit morphology	total yield fruit weight	tyfwE12,ML	12	94.71	15702_PstI_L354	11.6	-	15.4	Portis et al. 2014
Fruit morphology	total yield fruit weight	tyfw12,MT	12	94.71	15702_PstI_L354	8.78	-	18	Portis et al. 2014
Plant morphology	Abaxial leaf central venation prickliness	ablcevepriE02.2	2	78.55	30734_PstI_L376	-	48.7%	9.05	Portis et al. 2015
Plant morphology	Abaxial leaf central venation prickliness	ablcevepriE02.2	2	82.51	11110_PstI_L333	-	19.4%	7.01	Portis et al. 2015
Plant morphology	Abaxial leaf central venation prickliness	ablcevepriE02.2	2	82.62	12895_PstI_L458	-	38.7%	9.03	Portis et al. 2015
Plant morphology	Abaxial leaf central venation prickliness	ablcevepriE06.2	6	76.91	38180_PstI_L401	-	48.7%	20	Portis et al. 2015
Plant morphology	Abaxial leaf central venation prickliness	ablcevepriE06.3	6	98.72	29662_PstI_L255	-	22.0%	6.03	Portis et al. 2015
Plant morphology	Abaxial leaf central venation prickliness	ablcevepriE06.4	6	151.48	36272_PstI_L411	-	49.2%	19.09	Portis et al. 2015
Plant morphology	Abaxial leaf central venation prickliness	ablcevepriE07.3	7	62.81	12480_PstI_L414	-	34.6%	9.03	Portis et al. 2015
Plant morphology	Abaxial leaf central venation prickliness	ablcevepriE08.1	8	1.03	23395_PstI_L228	-	19.4%	6.06	Portis et al. 2015
Plant morphology	Abaxial leaf central venation prickliness	ablcevepriE08.4	8	52.87	6414_PstI_L387	-	39.8%	8.02	Portis et al. 2015
Plant morphology	Abaxial leaf central venation prickliness	abllavepriE02.1	2	66.55	881_PstI_L322	-	25.7%	16	Portis et al. 2015
Plant morphology	Abaxial leaf central venation prickliness	abllavepriE02.2	2	78.55	30734_PstI_L376	-	48.7%	16.02	Portis et al. 2015
Plant morphology	Abaxial leaf central venation prickliness	abllavepriE02.2	2	82.51	11110_PstI_L333	-	19.4%	2.05	Portis et al. 2015
Plant morphology	Abaxial leaf central venation prickliness	abllavepriE02.2	2	82.62	12895_PstI_L458	-	38.7%	5	Portis et al. 2015
Plant morphology	Abaxial leaf central venation prickliness	abllavepriE06.1	6	46.57	22611_PstI_L331	-	27.2%	6.05	Portis et al. 2015
Plant morphology	Abaxial leaf central venation prickliness	abllavepriE06.1	6	56.27	13844_PstI_L242	-	32.5%	6.06	Portis et al. 2015
Plant morphology	Abaxial leaf central venation prickliness	abllavepriE06.2	6	76.91	38180_PstI_L401	-	48.7%	7.05	Portis et al. 2015
Plant morphology	Abaxial leaf central venation prickliness	abllavepriE06.3	6	98.72	29662_PstI_L255	-	22.0%	12.02	Portis et al. 2015
Plant morphology	Abaxial leaf central venation prickliness	abllavepriE06.4	6	151.48	36272_PstI_L411	-	49.2%	7	Portis et al. 2015
Plant morphology	Abaxial leaf central venation prickliness	abllavepriE07.1	7	33.53	37949_PstI_L437	-	26.7%	9.03	Portis et al. 2015
Plant morphology	Abaxial leaf central venation prickliness	abllavepriE07.3	7	62.81	12480_PstI_L414	-	34.6%	14.08	Portis et al. 2015
Plant morphology	Abaxial leaf central venation prickliness	abllavepriE08.1	8	1.03	23395_PstI_L228	-	19.4%	9	Portis et al. 2015
Plant morphology	Abaxial leaf central venation prickliness	abllavepriE08.4	8	39.58	31090_PstI_L254	-	35.6%	10.02	Portis et al. 2015
Plant morphology	Abaxial leaf central venation prickliness	abllavepriE08.4	8	45.23	11486_PstI_L345	-	17.8%	7.04	Portis et al. 2015
Plant morphology	Abaxial leaf central venation prickliness	abllavepriE08.4	8	52.87	6414_PstI_L387	-	39.8%	14.05	Portis et al. 2015
Plant morphology	Abaxial leaf prickles number	ablprinE06.1	6	46.57	22611_PstI_L331	-	27.2%	5.06	Portis et al. 2015
Plant morphology	Abaxial leaf prickles number	ablprinE06.1	6	56.27	13844_PstI_L242	-	32.5%	5.04	Portis et al. 2015
Plant morphology	Abaxial leaf prickles number	ablprinE06.2	6	76.91	38180_PstI_L401	-	48.7%	8.06	Portis et al. 2015
Plant morphology	Abaxial leaf prickles number	ablprinE06.4	6	151.48	36272_PstI_L411	-	49.2%	9.05	Portis et al. 2015
Plant morphology	Abaxial leaf prickles number	ablprinE07.3	7	62.81	12480_PstI_L414	-	34.6%	5.07	Portis et al. 2015
Plant morphology	Abaxial leaf prickles number	ablprinE08.1	8	1.03	23395_PstI_L228	-	19.4%	5.02	Portis et al. 2015
Plant morphology	Abaxial leaf prickles number	ablprinE08.4	8	52.87	6414_PstI_L387	-	39.8%	5.03	Portis et al. 2015
Plant morphology	Adaxial leaf central venation prickliness	adlcevepriE02.2	2	82.62	12895_PstI_L458	-	38.7%	8.07	Portis et al. 2015
Plant morphology	Adaxial leaf central venation prickliness	adlcevepriE06.2	6	76.91	38180_PstI_L401	-	48.7%	21.02	Portis et al. 2015
Plant morphology	Adaxial leaf central venation prickliness	adlcevepriE06.3	6	98.72	29662_PstI_L255	-	22.0%	6.09	Portis et al. 2015
Plant morphology	Adaxial leaf central venation prickliness	adlcevepriE06.4	6	151.48	36272_PstI_L411	-	49.2%	21.09	Portis et al. 2015
Plant morphology	Adaxial leaf central venation prickliness	adlcevepriE07.3	7	62.81	12480_PstI_L414	-	34.6%	8.09	Portis et al. 2015
Plant morphology	Adaxial leaf central venation prickliness	adlcevepriE08.1	8	1.03	23395_PstI_L228	-	19.4%	6.05	Portis et al. 2015
Plant morphology	Adaxial leaf central venation prickliness	adlcevepriE08.4	8	52.87	6414_PstI_L387	-	39.8%	8.08	Portis et al. 2015
Plant morphology	Adaxial leaf central venation prickliness	adllavepriE06.2	6	76.91	38180_PstI_L401	-	48.7%	8.05	Portis et al. 2015
Plant morphology	Adaxial leaf central venation prickliness	adllavepriE06.3	6	98.72	29662_PstI_L255	-	22.0%	12.01	Portis et al. 2015
Plant morphology	Adaxial leaf central venation prickliness	adllavepriE06.4	6	151.48	36272_PstI_L411	-	49.2%	7.01	Portis et al. 2015
Plant morphology	Adaxial leaf central venation prickliness	adllavepriE07.3	7	62.81	12480_PstI_L414	-	34.6%	12	Portis et al. 2015
Plant morphology	Adaxial leaf central venation prickliness	adllavepriE08.1	8	1.03	23395_PstI_L228	-	19.4%	9.01	Portis et al. 2015
Plant morphology	Adaxial leaf central venation prickliness	adllavepriE08.4	8	52.87	6414_PstI_L387	-	39.8%	12.02	Portis et al. 2015
Plant morphology	Adaxial leaf prickles number	adlprinE02.1	2	51.78	3390_PstI_L462	-	23.0%	5	Portis et al. 2015
Plant morphology	Adaxial leaf prickles number	adlprinE02.1	2	58.27	21901_PstI_L329	-	19.9%	4.09	Portis et al. 2015
Plant morphology	Adaxial leaf prickles number	adlprinE06.1	6	46.57	22611_PstI_L331	-	27.2%	5.06	Portis et al. 2015
Plant morphology	Adaxial leaf prickles number	adlprinE06.1	6	56.27	13844_PstI_L242	-	32.5%	4.07	Portis et al. 2015
Plant morphology	Adaxial leaf prickles number	adlprinE06.2	6	76.91	38180_PstI_L401	-	48.7%	7.07	Portis et al. 2015
Plant morphology	Adaxial leaf prickles number	adlprinE06.4	6	151.48	36272_PstI_L411	-	49.2%	10.08	Portis et al. 2015
Plant morphology	Adaxial leaf prickles number	adlprinE07.3	7	62.81	12480_PstI_L414	-	34.6%	4.08	Portis et al. 2015
Plant morphology	Adaxial leaf prickles number	adlprinE08.1	8	1.03	23395_PstI_L228	-	19.4%	4.09	Portis et al. 2015
Plant morphology	Adaxial leaf prickles number	adlprinE08.4	8	52.87	6414_PstI_L387	-	39.8%	4.07	Portis et al. 2015
Plant morphology	Flowering time	flwtE02.2	2	81.19	26747_PstI_L231	-	37.2%	8.08	Portis et al. 2015
Plant morphology	Flowering time	flwtE12.3	12	126.28	4801_PstI_L384	-	19.4%	7.06	Portis et al. 2015
Plant morphology	Leaf prickliness	lepriE08,ML	8	0	1466_PstI_L388	5.95	-	16.2	Portis et al. 2014
Plant morphology	Leaf prickliness	lepriE08,MT	8	0	1466_PstI_L388	5.34	-	14.6	Portis et al. 2014
Plant morphology	Leaf width	lwE03.3	3	134.99	26056_PstI_L368	-	45.0%	6.08	Portis et al. 2015
Plant morphology	Leaf width	lwE03.3	3	135.44	1956_PstI_L305	-	27.7%	6.09	Portis et al. 2015
Plant morphology	Leaf width	lwE10.1	10	18.51	29697_PstI_L459	-	6.8%	8.01	Portis et al. 2015
Plant morphology	Number of branches	brE01.4	1	124.05	18610_PstI_L370	-	47.6%	5.01	Portis et al. 2015
Plant morphology	Number of branches	brE11.1	11	6.9	29504_PstI_L332	-	36.6%	6.07	Portis et al. 2015
Plant morphology	Number of flowers per infiorescence	flwinE12,ML	12	94.71	15702_PstI_L354	6.21	-	16.8	Portis et al. 2014
Plant morphology	Number of flowers per infiorescence	flwinE12,MT	12	106.73	14133_PstI_L316	6.82	-	18.2	Portis et al. 2014
Plant morphology	Plant growth habit	habE01,ML	1	0	7223_PstI_L362	4.96	-	11	Portis et al. 2014
Plant morphology	Plant growth habit	habE08,ML	8	7.35	22084_PstI_L427	4.65	-	10.3	Portis et al. 2014
Plant morphology	Plant growth habit	habE10,MT	10	68.92	1891_PstI_L363	5.37	-	14.2	Portis et al. 2014
Plant morphology	Plant growth habit	habE10,ML	10	89.07	38238_PstI_L320	5.16	-	11.5	Portis et al. 2014
Plant morphology	Stem prickliness	stpriE02.1	2	66.55	881_PstI_L322	-	25.7%	6.02	Portis et al. 2015
Plant morphology	Stem prickliness	stpriE02.2	2	82.51	11110_PstI_L333	-	19.4%	5.09	Portis et al. 2015
Plant morphology	Stem prickliness	stpriE02.2	2	82.62	12895_PstI_L458	-	38.7%	5.08	Portis et al. 2015
Plant morphology	Stem prickliness	stpriE02.2	2	84.35	10910_PstI_L310	-	28.3%	8.03	Portis et al. 2015
Plant morphology	Stem prickliness	stpriE06.1	6	46.57	22611_PstI_L331	-	27.2%	10.01	Portis et al. 2015
Plant morphology	Stem prickliness	stpriE06.1	6	56.27	13844_PstI_L242	-	32.5%	8.04	Portis et al. 2015
Plant morphology	Stem prickliness	stpriE06.2	6	76.91	38180_PstI_L401	-	48.7%	5.03	Portis et al. 2015
Plant morphology	Stem prickliness	stpriE06.3	6	98.72	29662_PstI_L255	-	22.0%	8.04	Portis et al. 2015
Plant morphology	Stem prickliness	stpriE06.4	6	151.48	36272_PstI_L411	-	49.2%	5	Portis et al. 2015
Plant morphology	Stem prickliness	stpriE06.4	6	152.13	30320_PstI_L251	-	46.6%	6.01	Portis et al. 2015
Plant morphology	Stem prickliness	stpriE07.3	7	62.81	12480_PstI_L414	-	34.6%	11.03	Portis et al. 2015
Plant morphology	Stem prickliness	stpriE08.1	8	1.03	23395_PstI_L228	-	19.4%	9.09	Portis et al. 2015
Plant morphology	Stem prickliness	stpriE08.3	8	20.6	27485_PstI_L286	-	37.2%	8.04	Portis et al. 2015
Plant morphology	Stem prickliness	stpriE08.4	8	45.23	11486_PstI_L345	-	17.8%	5.06	Portis et al. 2015
Plant morphology	Stem prickliness	stpriE08.4	8	52.87	6414_PstI_L387	-	39.8%	11.01	Portis et al. 2015
Plant morphology	Stem prickliness	stpriE08.4	8	53.1	27411_PstI_L222	-	24.6%	8.05	Portis et al. 2015
Plant morphology	Stem prickliness	stpriE08.4	8	57.39	31248_PstI_L288	-	24.6%	8.02	Portis et al. 2015
