# Supplementary material for: New Insights on Eggplant/Tomato/Pepper Synteny and Identification of Eggplant and Pepper Orthologous QTL
Source: Front Plant Sci. 2016 Jul 18;7:1031. doi: 10.3389/fpls.2016.01031 (PMC4948011; doi:10.3389/fpls.2016.01031)
Supplement: Supplementary Table S2 — The pepper QTL identified by Yarnes et al. (2013). [file Table2.XLSX]

## Sheet: Supplementary Table S2
Supplementary Table S2. The pepper QTL identified by Yarnes et al. 2012
Capsicum annuum QTL
Mean	Trait Category	Trait	Chromosome	Marker ID	Position cM	LOD Score	LOD 2 left	LOD 1 left	LOD 1 right	LOD 2 right	R²
Combined	Capsaicinoid	Capsaicin	4	BDWO	118.2	4.27	117.7	117.9	118.3	118.6	0.1006
Combined			4	AFUF	124.7	4.7	124.7	124.7	124.8	124.9	0.1099
Location 1			4	AFUF	124.7	6.52	123.7	123.7	124.8	124.9	0.2552
Location 1			4	AKOU	127.3	5.53	126	126	128.3	129.1	0.2247
Location 1		DHC	3	BHWM	1.9	3.89	1.9	1.9	2.4	2.4	0.1601
Combined			4	AFUF	124.7	5.81	122.9	123.4	124.8	124.9	0.1518
Location 1			4	AFUF	124.7	6.52	123.7	123.7	124.7	124.7	0.2648
Location 2			4	AFUF	124.7	5.44	123.7	123.7	124.7	124.9	0.1243
Combined			4	BOHU	130.2	4.04	129.2	129.2	131.1	131.1	0.1104
Location 1		NDHC	4	AUHR	31.5	4.65	30.7	30.9	31.6	33.9	0.1395
Location 2			4	AFUF	124.7	3.54	124.7	124.7	125	125.9	0.1038
Location 1			5	AQDR	62.9	4.21	59.8	59.8	65	65.2	0.1387
Location 2			6	BLUY	135.7	3.91	135.5	135.6	136.3	136.3	0.107
Combined			7	AREW	49.2	4.02	47.7	48	49.3	49.3	0.1187
Combined			10	AOIO	56.1	4.03	55.3	55.9	56.4	56.4	0.1247
Combined			10	AYXP	61.7	3.72	60.9	61.1	62.7	63.6	0.1198
Location 2			11	AZDK	62.1	3.76	60.7	60.9	63.1	63.1	0.1158
Location 2		Total	4	BDWO	118.2	3.83	117.7	117.9	119	120	0.0907
Location 1			4	AFUF	124.7	6.33	123.5	122.6	124.8	124.8	0.3421
Combined			4	AFUF	124.7	4.56	122.9	123.5	124.8	125	0.1049
Location 2			4	AFUF	124.7	3.96	122.9	123.9	124.8	124.9	0.0923
Combined	Latitudinal Fruit	Area	4	AFVC	44.6	4.65	43.2	43.4	45.1	45.5	0.1076
Location 2			4	AFVC	44.6	3.19	43.4	43.5	45.5	45.5	0.0785
Combined			4	BLGZ	53.2	5.06	52.7	53	53.8	55.6	0.1164
Location 1			4	BQPE	96	4.09	95.3	95.5	96.3	97.6	0.0995
Location 1			11	AWHO	45.2	7.6	45	45.1	45.5	45.5	0.2089
Location 1			11	ARFO	47.8	4.83	47.1	47.1	47.9	48	0.1462
Location 1			11	BJZU	77.1	4.4	75.2	76.5	78.5	78.5	0.1493
Location 1		Curved Height	12	AJBC	52.9	3.98	52.6	52.7	53.1	53.1	0.1343
Location 1		Ellipsoid	11	BHKW	48.7	3.62	48.6	48.6	49	49.2	0.1055
Location 1		Height Mid-Width	1	ALOU	165.2	3.76	164.8	164.7	167.3	167.2	0.0789
Location 1			2	ACTU	1.3	4.75	0.1	0.2	2.5	2.6	0.1672
Location 1			3	BPWP	135.3	2.85	134	135	136.9	138.6	0.061
Location 1			4	BPCE	43.9	4.86	43.1	42.5	44.4	45.5	0.1174
Location 2			4	AFVC	44.6	5.25	43.2	43.5	44.7	45.5	0.1364
Combined			4	AEJZ	47.9	4.88	45.5	46	48.1	48.1	0.1196
Location 2			4	BLGZ	53.2	4.83	52.7	53	54.1	54	0.1272
Combined			4	BLGZ	53.2	5.58	53	52.8	53.8	54.1	0.135
Location 1			4	ANSX	53.8	3.05	52.7	53	54.2	56.9	0.0775
Location 2			4	AQTS	63.4	3.43	60.4	60.6	63.7	63.7	0.0932
Location 1			4	AGXV	80.2	3.26	78.4	79.2	82.1	82.1	0.0843
Location 1			9	AJIG	80.5	5.22	80.2	80.4	80.7	80.8	0.1459
Location 1			9	BSAL	85.7	4.75	85.4	85.6	86	86.1	0.1342
Location 1			11	BLOP	46.3	3.68	46.1	46.2	46.5	46.5	0.0992
Location 1			11	BJZU	77.1	4.89	75.7	76.4	78.5	78.5	0.1517
Location 2		Lobedness Degree	2	ALTD	81.7	3.08	81.7	81.7	82.8	82.8	0.0923
Combined			2	AIWP	88.6	3.57	87.4	87.1	89.3	90.5	0.1296
Location 2			2	AMFN	94.1	5.68	93.2	93.4	94.8	95.1	0.1597
Location 2			2	BSEP	97	4.23	96.2	96.2	97.2	97.2	0.1235
Combined			6	AITQ	74.4	3.86	72.7	73.7	74.8	74.8	0.1031
Location 2			9	ALSU	50.9	2.83	50.9	50.9	54.2	54.2	0.0843
Location 2			9	AVPC	56.7	4.32	55.9	56.2	57.1	57.1	0.1243
Location 2			9	BIKW	61.3	4.83	60.9	61.1	62.7	63.3	0.137
Location 1			9	AQSV	82.5	4.03	80.2	82	84.2	85.4	0.0446
Combined		Maximum Height	4	AEJZ	47.9	6.34	45.5	46	48.1	48.1	0.1649
Location 2			4	AEJZ	47.9	5.15	45.5	46	48.1	48.1	0.1376
Combined			4	BLGZ	53.2	7.38	53	52.9	53.8	53.8	0.187
Location 2			4	BLGZ	53.2	5.63	53	52.8	53.8	54.3	0.1489
Location 2			4	BASO	62.1	3.35	60.4	60.5	63.4	63.6	0.0933
Location 1			4	ARST	70	2.98	69	69	70.1	71	0.0822
Location 1			4	AGXV	80.2	4.63	78.4	78.4	81.1	82.9	0.1209
Location 1			11	BJZU	77.1	3.93	74.2	76.2	78.5	78.5	0.1114
Location 1		Maximum Width	3	AAJZ	54.8	3.73	52.4	53	55.1	55.1	0.1033
Location 1			3	ADAX	60.1	5.89	58.7	56.9	60.8	61.4	0.1529
Location 1			3	BSGP	63.5	5.32	62.6	62.7	64	64.1	0.1406
Location 2			3	AKHS	83.8	5.64	82.8	83.7	84.3	84.3	0.1374
Location 1			4	ABDS	24	3.66	22.7	23.3	25	25	0.1278
Location 1			4	AFWM	34.4	8.94	34	34.2	34.7	34.7	0.2575
Location 1			4	AIAH	40.5	4.82	40	40.2	40.7	40.8	0.1713
Location 2			4	APYK	41	5.06	40.7	40.7	42.6	42.6	0.1289
Combined			4	AFVC	44.6	6	43.3	43.7	45.2	45.5	0.1618
Combined			4	BLGZ	53.2	6.71	53	52.8	53.8	53.8	0.1783
Location 1			6	ACZP	66.1	3.15	64.7	65.4	66.7	67	0.0617
Location 1			7	ASAX	79.2	4.66	75.1	77.1	79.6	80.3	0.1475
Location 1			9	AHXZ	50.1	3.04	49.3	49.7	50.4	50.7	0.0596
Location 1			9	AIHE	55.2	3.11	55.1	55.2	55.7	55.9	0.0608
Location 2			11	AHOP	50.9	3.88	50	50.7	51	51	0.0985
Combined			11	BRWJ	53.8	5.81	53.1	52.8	54.1	54.2	0.1754
Location 1			11	AJGJ	81.6	4.11	78.4	78.8	83.7	84.2	0.1438
Combined		Penduncle Position	11	AAKO	49.2	5.2971	48.5	48.7	49.5	49.5	0.1813
Combined			11	AHXU	51.4	5.1161	51.3	51.4	51.5	51.7	0.1767
Location 2		Pericarp Area	3	ARPI	83.3	2.98	81.8	81.8	83.7	83.8	0.0836
Location 1			3	BALU	129.4	5.74	129.4	128.8	130	130.4	0.1663
Location 1			4	AFWM	34.4	4.82	33.5	33.5	34.7	35.7	0.1356
Combined			4	AFVC	44.6	5.91	43.2	43.4	45.5	45.5	0.1537
Combined			4	BLGZ	53.2	5.74	52.5	52.8	53.8	55.5	0.1505
Location 1			4	AZSQ	91.1	3.57	89.6	90.5	92.3	94.4	0.0964
Location 1			11	BLOP	46.3	4.77	46	46.1	46.5	46.7	0.1579
Location 1		Pericarp Thickness	4	AYRN	39.8	4.04	37.4	38.4	39.9	40	0.0984
Combined			4	AFVC	44.6	4.78	43.4	43.4	45.2	45.5	0.116
Location 2			4	AEJZ	47.9	5.16	45.5	46	48.1	48.1	0.1381
Combined			4	BLGZ	53.2	5.42	53	52.8	53.8	53.9	0.1299
Location 2			4	BLGZ	53.2	5.66	53	52.7	53.8	54.2	0.1497
Location 2			4	BASO	62.1	3.34	60.4	60.5	63.4	63.6	0.0931
Location 1			4	BQPE	96	4.5	95.3	95.5	96.1	96.6	0.1114
Location 1			4	AEZL	99.3	4.15	98.9	99	99.5	99.6	0.104
Location 1			9	AJIG	80.5	3.28	80.2	80.2	80.9	80.9	0.0805
Location 1			9	ABCO	86.3	3.27	86.1	86.1	87.3	87.8	0.0798
Location 1			9	AEOV	89	3.61	88.7	88.9	91.2	90.6	0.0872
Location 1			11	BLOP	46.3	8.28	46.1	46.2	46.5	46.5	0.2384
Location 1			11	BPPN	52	3.57	51.4	51.5	52.2	52.2	0.1164
Location 1		Perimeter	11	AJGJ	81.6	4.17	80.6	81	82	82.8	0.1343
Location 2			3	AKHS	83.8	4.55	82.3	83.7	84.4	84.3	0.1249
Location 1			4	AIAH	40.5	4.27	40	40.1	40.6	40.7	0.1059
Location 2			4	AHAH	46.5	3.1	45.5	45.5	49.4	52.5	0.0724
Combined			4	AEJZ	47.9	6.02	45.5	46	48.1	48.1	0.157
Combined			4	BLGZ	53.2	6.8	53	52.8	53.8	53.8	0.1739
Location 1			4	BQPE	96	7.02	95.5	95.5	96.5	96.5	0.181
Location 2			5	AYCR	78	3.51	74.4	76.7	79.7	80.2	0.0875
Location 1			9	AJIG	80.5	4.27	80.2	80.3	80.9	80.9	0.1098
Location 1			9	BSAL	85.7	4.84	85.3	85.5	86.1	86.1	0.1211
Location 2			9	ABCO	86.1	3.29	82.5	85.4	87.2	87.3	0.0635
Location 1			9	AEOV	89	5.48	88.7	88.8	89.8	90.5	0.1346
Location 1			11	ACSW	50	4.73	49.5	49.7	51	51	0.1555
Location 2			11	AMAU	70.8	4.3619	68.6	69.8	71	71.2	0.1147
Combined		Petiole	11	AAKO	49.2	6.76	48.8	48.8	49.3	49.3	0.173
Location 1			11	AAKO	49.2	3.2714	48.5	48.6	49.3	49.3	0.088
Location 1		Width Mid-height	2	ACTU	0.3	4.67	0	0	1.8	2.3	0.1531
Location 2			3	ADCK	57.3	3.75	55.1	56.5	59.3	59.3	0.0919
Combined			4	AFVC	44.6	4.58	43.4	43.4	45.2	45.5	0.1153
Location 1			4	AQMA	45.4	5.96	43.4	43.7	45.5	45.5	0.1941
Location 1			4	AEJZ	47.9	6.36	47.5	47.5	48.1	48.1	0.2051
Location 2			4	AEJZ	47.9	6.1	47.5	47.6	48.1	48.1	0.155
Location 1			4	AAAJ	53	7.11	51.8	50.8	55.4	54.2	0.2243
Combined			4	BLGZ	53.2	5.05	53	52.8	53.8	54.2	0.1259
Location 1			4	BASO	62.1	4.77	60.4	60.5	62.2	62.6	0.1608
Location 2			4	BASO	62.1	4.42	60.4	60.5	62.8	62.8	0.1172
Location 2			5	AJOF	69.4	4.08	68.2	69	69.6	69.6	0.1013
Location 2			7	ACWL	80.5	3.68	78.9	79.1	81.2	81.2	0.0898
Location 1			9	BNND	72.7	3.18	68.5	69.6	75.3	77.4	0.0974
Location 1			9	AJIG	80.5	4.63	80.2	80.3	80.8	80.9	0.1361
Combined			11	BRWJ	53.8	5.56	53	53.3	54	54.2	0.1535
Location 1	Leaf	Area	11	ATHZ	53.3	3.26	52.2	52.6	53.5	54.2	0.1023
Combined			2	BMBZ	57.5	2.8881	55.9	56.6	58.6	58.9	0.0887
Location 2			3	APKA	97.7	3.1664	95.3	96.3	98	98	0.0979
Location 1			4	AACX	102.2	4.2692	101.3	101.3	103.4	106	0.1377
Location 2			7	AUTD	45.6	2.3731	45.4	45.4	46.3	46.9	0.0736
Combined		Height Mid-width	3	AOWY	2.3	4.578	2.2	2.2	2.4	2.5	0.1583
Combined			9	AVPC	56.7	4.0123	55.2	55.5	57.1	57.1	0.1306
Combined			9	BEQQ	62.4	3.5152	60.9	60.9	63	63	0.1156
Location 1		Maximum Height	2	AKFP	96.2	3.4257	93.2	94.7	96.8	96.8	0.1081
Combined			3	ARCB	13.6	3.0959	12.4	12.7	16.8	17.5	0.0883
Location 1			6	AOSH	125.3	4.0094	124.8	124.8	127.6	128.6	0.151
Location 1			6	AFGU	130.5	3.8011	128.6	129	130.9	131.5	0.1438
Location 2			11	AMAE	82.8	3.68	80.6	81.8	84.2	84.2	0.1036
Combined		Maximum Width	3	BHWM	1.9	4.5948	1.8	1.9	2	2.2	0.1511
Location 2			3	AUFO	12.1	2.8127	11.1	11.9	14.6	16.6	0.0921
Location 2			9	ACWV	53.8	4.2938	50.9	51.4	54	54.1	0.1119
Combined			9	ABJO	61.5	3.2118	60.9	60.9	63	63	0.1125
Location 2			11	ATHZ	53.3	5.97	52.2	52.7	53.5	54.2	0.1447
Location 2			11	ABEG	84	5.34	81.4	82.1	86.2	86.2	0.149
Combined		Perimeter	1	AGRB	113.7	5.4948	113.5	113.3	114.7	115.3	0.1807
Combined			3	AAVG	81.2	5.9939	80.4	80.4	82.5	83.6	0.1993
Combined			3	BJXH	86.7	3.96	84.9	84.9	90.4	90.5	0.1383
Location 1			9	AIQP	45.5	3.6291	42.6	44	45.6	45.6	0.1257
Location 2		Petiole	1	BMCV	28.7	3.8542	24.4	25.3	30.9	31.6	0.0936
Location 2			1	AKNW	174.6	3.5732	173.7	173.7	175.4	176.1	0.0873
Location 1			5	APZE	54.5	2.9658	52.9	53.8	55.6	57.5	0.0814
Location 2			7	AFTV	100.9	3.6493	96.7	98.9	102.5	104.2	0.0903
Combined			7	AFTV	101.1	4.2137	99.5	100.4	101.4	101.4	0.1023
Location 1			9	ABNE	58.5	3.3992	57.2	57.2	59.6	60.2	0.0942
Combined		Width Mid-height	3	BHWM	1.9	4.8421	1.8	1.9	2	2.2	0.1413
Location 2			3	AUFO	12.1	3.0147	11.8	11.9	14.4	16.6	0.1022
Location 2			9	ACWV	53.8	4.0099	50.9	51.4	54	54.1	0.1034
Combined	Longitudinal Fruit	Area	3	BMFG	94.9	3.76	93.3	94	95.2	95.3	0.1171
Combined			3	AZCI	100.8	4.48	100	100	101.8	102.3	0.1372
Location 2			3	AFQV	114	4.3	113.8	114	114.2	114.4	0.1369
Location 2			3	AVJY	118.3	5.08	115.8	116.9	118.3	119	0.1553
Location 1			11	ARJP	43.4	3.46	42.3	42.4	43.4	43.4	0.107
Combined			11	BKWF	87.1	5.07	86.2	86.2	88.5	90	0.1585
Location 1			12	ADMO	39.4	3.83	39.3	39.4	40.1	40.1	0.0728
Location 1			12	AHNV	45.4	3.27	43.5	43.9	46.7	47.5	0.0632
Combined		Circular	4	AJXS	72.6	3.63	70	70.6	73.9	75.3	0.1178
Location 1		Curved Fruit Shape Index	2	ASBX	0	4.05	0	0	0.8	2.2	0.1493
Combined			2	BJZP	68.9	3.86	68.8	68.8	70.5	70.7	0.1376
Location 1			3	BSRB	30.8	2.61	29	29.6	33.1	33.1	0.1138
Combined		Curved Height	1	ARIO	15.3	4.71	13.8	14.3	19.6	19.6	0.1371
Combined			2	AQFE	71.5	9.06	71	71.2	71.7	71.7	0.2628
Combined			2	AQPN	72.8	9.77	71.9	72.4	75.5	75.7	0.2707
Location 2			2	ACVQ	91.6	3.7	91.6	91.6	91.8	92	0.129
Location 1			11	ADLN	78.5	4.66	77.4	77.4	79.3	79.9	0.1413
Location 1			11	ABIE	85.7	4.57	84	84.4	87.3	87.5	0.1389
Location 1			12	BLRE	59.3	4	59.1	59.1	59.5	59.5	0.1278
Combined		Eccentricity	5	BMBQ	10.2	3.67	9.1	9.4	10.3	10.6	0.1264
Combined			5	BFES	49.7	3.64	48.5	48.9	53.2	54.4	0.1105
Location 1		Ellipsoid	2	BHFE	4.8	4.47	4.8	4.8	6.1	5.5	0.1308
Location 2			2	ACVQ	91.6	3.56	91.6	91.6	91.8	92	0.179
Location 1			11	ACVX	40.2	4.25	38.1	36.8	40.5	41.6	0.1209
Location 1		Height	11	ADLN	78.5	4	78.4	78.4	80.5	81.7	0.103
Location 1		Height Mid-Width	2	BMMB	63.7	4.31	62.7	63.2	64.1	64.5	0.1272
Combined			2	ANCF	71.3	4.94	71	71	71.7	71.7	0.1501
Combined			2	AJPE	75	6.48	73.4	73.2	76	76.5	0.1891
Combined			3	AFEP	102.3	6.56	101.4	101.7	102.5	102.7	0.1896
Location 2			11	AWHO	45.2	3.32	44.9	45.1	45.5	45.8	0.0819
Location 2			12	AMOS	50.5	3.97	49.4	49.2	50.6	50.6	0.089
Location 1			12	BMDI	50.9	5.69	50.6	50.6	51.1	51.1	0.1831
Location 1		Maximum Height	2	BMMB	63.7	4.87	62.8	63.2	64	64.5	0.1428
Combined			2	BMMB	63.7	3.86	63	63.2	63.9	64	0.1087
Combined			2	ADSC	70.1	3.79	69	69.8	70.7	70.7	0.1064
Combined			2	AMPW	78.8	3.92	76.5	77.4	79.2	80.3	0.11
Combined			3	BCGF	99.6	5.72	99.2	99.3	100	100	0.1659
Location 2			3	AMOJ	111.5	4.84	109.7	110.3	112.7	113.8	0.1517
Location 2			3	AVJY	118.3	3.57	116.8	115.7	118.3	118.9	0.1093
Location 1			11	AWHO	45.2	3.91	44.6	44.5	45.7	46	0.1004
Location 1			12	BMDI	50.9	5.95	50.6	50.6	51.1	51.1	0.1823
Location 2		Maximum Width	3	AFQV	114	5.62	112.8	114	114.2	114.4	0.1636
Location 2			3	ANOF	116.7	5.38	115.4	115.6	118.3	118.3	0.1627
Location 2			5	AFLN	76.7	6.58	74.8	75.5	77	77	0.1923
Combined		Penduncle Position	11	AFKH	42.3	5.0087	41.2	41.4	43.4	43.4	0.172
Location 1		Pericarp Area	11	ARFO	47.8	4.86	47.5	47.6	48	48	0.161
Location 1			11	BPPN	52.1	6.85	51.5	51.5	52.2	52.6	0.2114
Location 2		Perimeter	2	AFLP	80.9	3.79	80.4	80.6	81.7	81.7	0.1283
Location 2			2	ANSU	91.4	4.42	90.6	91	91.5	91.6	0.1505
Location 2			2	BHRR	92.6	5.08	92.5	92.5	93.2	94.1	0.1657
Combined			3	ADVI	101.8	4.92	101.4	101.4	102.5	102.7	0.1433
Location 2		Petiole	12	AIFD	8.2	3.7904	7.5	7.9	8.4	8.4	0.0956
Combined		Width Mid-height	11	ATBO	2.5	4.85	2.2	2.3	3.1	4.7	0.1322
Combined			11	AYJM	7.8	4.05	5.4	6.3	8.3	8.1	0.112
Combined			11	AWHO	45.2	3.99	44.6	44.8	45.4	46	0.1148
Location 1			11	ABIE	85.7	3.9	81.8	84	88.1	89.2	0.1106
Combined		Width Widest Pos	2	AUPV	93.2	3.7	92.6	92.8	95.3	95.4	0.1144
Location 2			2	BNXE	102.6	6.1	102	102.5	103	103.1	0.2259
Combined			4	BAYR	30.4	3.6	26.6	29.1	30.7	30.7	0.1103
Location 1	Phenology and Flower Morphology	Breaker	2	ANWH	80.1	5.0514	76.7	77.8	81.2	83.4	0.174
Combined			2	ACVQ	91.6	8.3055	91.6	91.6	91.8	91.8	0.2687
Location 2			2	ACVQ	91.6	4.7168	91.6	91.6	91.8	92	0.1416
Location 2			8	ADLY	36.3	4.1029	35.3	35.8	36.9	36.9	0.1164
Combined		Flowering	6	AHGL	38.5	5.1033	37.3	38	38.8	38.9	0.1532
Location 2			9	AQKA	96.1	5.9448	95.2	95.2	97.2	98.2	0.1802
Location 2		Penduncle Position	6	ANTJ	4.1	3.8048	3.8	4	5.4	6.8	0.118
Combined			6	ADVS	95.4	3.9694	94.7	94.7	96	96	0.1253
Combined			6	AKSJ	98.5	4.4791	98.2	98.2	99	99.1	0.1395
Location 2			7	BTIT	6.8	4.5881	6.5	6.8	7	7	0.1452
Combined			11	BDKU	44.3	5.1006	44	44.2	44.9	45.2	0.178
Location 1		Perimeter	11	BLOP	46.3	9.46	46	46.1	46.5	46.5	0.2719
Location 1			11	ATHZ	53.3	4.76	52.2	52.6	53.4	54.2	0.1573
Location 2			11	BRWJ	53.8	4.25	52.7	53.1	54.1	54.2	0.0952
Location 1		Stigma Exsertion	4	ABDS	24	3.5633	21.6	22	28.2	28.2	0.1115
Location 1			10	AWNH	78.8	4.4542	75.4	77	82.2	82.2	0.1373
Location 1			10	APJD	89	3.567	87.4	87.4	89.7	90.8	0.1118
Location 1	Whole Plant Morphology	Branching Habit	2	ACTU	0.3	3.9	0	0	1.4	2.4	0.12
Location 2			3	APJE	2.5	4.3	2.4	2.4	2.9	3.3	0.1338
Location 2			3	AQNH	4.1	5.3	3.6	3.9	6.1	5.8	0.1588
Location 2			4	AAAJ	53	6.4	50	51.3	53.5	56.7	0.1821
Location 2			4	ATON	62.8	4.3	62.1	62.1	63.4	63.8	0.1273
Combined			4	BTPK	89.6	4.7	89.6	88.9	91.1	91.1	0.1486
Location 1			4	BUDZ	91.6	5.3	91.1	91.3	92.5	93.3	0.1621
Location 2		Density	4	ARNI	6.7	3.8	3.9	4	8.3	8.3	0.1192
Location 1			4	ABHZ	82	4.4	81.5	81.5	82.3	82.4	0.1373
Location 2			11	AZIQ	33	3.8	32.3	32.3	33.3	35	0.123
Combined		Early Habit	5	BFBS	19.6	3.8	18.9	19.1	19.8	19.9	0.1095
Location 1			5	AHHW	21.8	4.5	21.1	21.4	21.9	22.1	0.1507
Location 2			10	AFPV	40.1	4.9	38.2	37.1	40.2	40.2	0.1489
Combined		Height	5	APZE	54.5	6.7	51.1	53.5	54.5	54.5	0.178
Location 2			5	APZE	54.5	5.4	49.4	53	54.5	54.5	0.1472
Combined			5	AVTS	59.8	6.4	58.1	59	61.9	62.3	0.1688
Location 2			5	AVTS	59.8	5.8	59	59.2	62	61.9	0.1569
Location 1			5	ANEK	67.2	4	66.3	66.8	68.2	68.8	0.0998
Location 1		Late Habit	3	AQNR	5.2	5.4	4.9	4.1	5.8	5.8	0.174
Location 1		Maximum Height	12	ABNQ	53.1	3.73	53	53.1	53.6	53.6	0.1222
Location 1		Vigor	10	AIBW	72.5	5.9	69.9	71.2	72.8	72.8	0.196
Combined			10	AIBW	72.5	3.9	70.2	70	72.8	72.8	0.1258
