# Supplementary material for: New Insights on Eggplant/Tomato/Pepper Synteny and Identification of Eggplant and Pepper Orthologous QTL
Source: Front Plant Sci. 2016 Jul 18;7:1031. doi: 10.3389/fpls.2016.01031 (PMC4948011; doi:10.3389/fpls.2016.01031)
Supplement: Supplementary Table S3 — The eggplant markers aligned on pepper genome sequence. [file Table3.XLSX]

## Sheet: Supplementary Table S3
Supplementary Table S3. The eggplant markers aligned on pepper genome sequence.
Solanum melongena QTL
Trait Category	Trait	QTL	marker	Eggplant chromosome	Position on eggplant (cM)	Position on pepper (bps)	Pepper chromosome	LOD	MAF	PVE	Reference
Anthocyanins	Abaxial leaf lamina anthocyanin	ablanE10a.ML	15158_PstI_L379	chr10	68.92	182218051	chr10	29.89	-	45.2	Barchi et al. 2012
		adlanE10.ML	15158_PstI_L379	chr10	69.39	182218051	chr10	36.98	-	60.6	Barchi et al. 2012
		adlanE10.MT	15158_PstI_L379	chr10	69.39	182218051	chr10	44.96	-	60.9	Barchi et al. 2012
	Adaxial leaf venation anthocyanin	adlveanE10.2	19126_PstI_L349	chr10	69.39	182523182	chr10	-	0.05	5,7	Portis et al. 2015
	Fruit peduncle anthocyanin	pedanE12b.ML	C2_At1g19130	chr12	30.23	250549383	chr09	5.73	-	1.8	Barchi et al. 2012
		pedanE05.MT	3311_PstI_L361	chr05	75.3	210155460	chr12	5.57	-	4	Barchi et al. 2012
	Leaf venation anthocyanin	lveanE05.ML	3311_PstI_L361	chr05	75.3	210155460	chr12	13.71	-	7.8	Barchi et al. 2012
		lveanE05.MT	3311_PstI_L361	chr05	75.3	210155460	chr12	10.01	-	5.1	Barchi et al. 2012
	Stem anthocyanin	steanE02.MT	29527_PstI_L459	chr02	71.05	153305145	chr02	4.92	-	4.4	Barchi et al. 2012
		steanE10.2	19126_PstI_L349	chr10	69.39	182523182	chr10	-	0.07	5,7	Portis et al. 2015
Fruit morphology	Calyx coverage	cacovE10.2	20861_PstI_L375	chr10	92.07	220380728	chr10	-	0.382	6.02	Portis et al. 2015
	early yield	eyE02,ML	19677_PstI_L468	chr02	8.84	36827332	chr02	24.24	-	51.3	Portis et al. 2014
		eyfnE02,ML	19677_PstI_L468	chr02	8.84	36827332	chr02	20.65	-	45.6	Portis et al. 2014
		eyE02,MT	C2_At1g30580	chr02	5.9	40498657	chr02	9.02	-	21.5	Portis et al. 2014
		eyE07,MT	22387_PstI_L373	chr07	65.4	223320136	chr07	4.15	-	9.2	Portis et al. 2014
	early yield fruit weight	eyfwE08,ML	31090_PstI_L254	chr08	39.58	59207642	chr01	4.69	-	5.4	Portis et al. 2014
		eyfwE02,ML	19677_PstI_L468	chr02	8.84	36827332	chr02	23.17	-	35.9	Portis et al. 2014
		eyfwE02,MT	17824_PstI_L385	chr02	8.63	93347951	chr02	6.13	-	12.8	Portis et al. 2014
		eyfwE03,ML	4482_PstI_L403	chr03	132.57	216102502	chr03	5.38	-	6.3	Portis et al. 2014
		eyfwE03,MT	9286_PstI_L295	chr03	117.54	251019860	chr03	3.8	-	7.6	Portis et al. 2014
		eyfwE12b,MT	15006_PstI_L348	chr12	5.94	245322526	chr09	3.88	-	7.8	Portis et al. 2014
		eyfwE12,ML	15702_PstI_L354	chr12	94.71	243851167	chr11	9.29	-	11.5	Portis et al. 2014
	Flesh color	flcolE09.2	15119_PstI_L422	chr09	64.75	35019334	chr03	-	0.398	5.03	Portis et al. 2015
		flcolE10.3	28881_PstI_L382	chr10	110.73	19762560	chr10	-	0.162	15.09	Portis et al. 2015
		flcolE10.4	2542_PstI_L356	chr10	129.08	22089091	chr10	-	0.199	12	Portis et al. 2015
		flcolE10.2	19126_PstI_L349	chr10	69.39	182523182	chr10	-	0.1	5,7	Portis et al. 2015
		flcolE10.4	19049_PstI_L434	chr10	127.53	232256326	chr10	-	0.236	17.03	Portis et al. 2015
		flcolE10.4	9914_PstI_L326	chr10	127.53	232316713	chr10	-	0.188	12.05	Portis et al. 2015
		flcolE11.1	29504_PstI_L332	chr11	6.9	32677127	chr12	-	0.366	9.06	Portis et al. 2015
	Fruit apex shape	fasE03.2	9286_PstI_L295	chr03	117.54	251019860	chr03	-	0.194	10.02	Portis et al. 2015
		fasE08.2	27692_PstI_L417	chr08	1.14	38291261	chr08	-	0.398	9	Portis et al. 2015
		fasE12.1	34114_PstI_L311	chr12	8.37	247048412	chr09	-	0.445	9.08	Portis et al. 2015
		fasE12.2	16206_PstI_L311	chr12	88.56	249827863	chr11	-	0.337	7.04	Portis et al. 2015
	fruit calix prikliness	fcpriE08.4	6414_PstI_L387	chr08	52.87	5207995	chr01	-	0.398	8.01	Portis et al. 2015
		fcpriE08.1	23395_PstI_L228	chr08	1.03	271024200	chr01	-	0.194	6.07	Portis et al. 2015
		fcpriE06.1	22611_PstI_L331	chr06	46.57	24920395	chr06	-	0.272	4.06	Portis et al. 2015
		fcpriE06.1	10099_PstI_L464	chr06	50.48	160418152	chr06	-	0.33	7.01	Portis et al. 2015
		fcpriE06.2	38180_PstI_L401	chr06	76.91	195886955	chr06	-	0.487	7.07	Portis et al. 2015
		fcpriE06.4	36272_PstI_L411	chr06	151.48	234636552	chr06	-	0.492	7.04	Portis et al. 2015
		fcpriE07,ML	9876_PstI_L439	chr07	30.08	186268954	chr07	4.25	-	11.8	Portis et al. 2014
		fcpriE07,MT	9876_PstI_L439	chr07	30.08	186268954	chr07	4.79	-	12.8	Portis et al. 2014
		fcpriE07.3	12480_PstI_L414	chr07	62.81	220114358	chr07	-	0.346	8	Portis et al. 2015
	Fruit calyx removal	fcrE05.1	29014_PstI_L313	chr05	57.38	197692256	chr12	-	0.209	5	Portis et al. 2015
	Fruit curvature	fcurE09.4	14912_PstI_L344	chr09	113.15	10097256	chr03	-	0.304	6.09	Portis et al. 2015
		fcurE01.3	27031_PstI_L365	chr01	110.78	134011857	chr08	-	0.314	7.05	Portis et al. 2015
		fcurE10.4	2661_PstI_L298	chr10	126.41	231973200	chr10	-	0.152	6	Portis et al. 2015
		fcurE12.2	15702_PstI_L354	chr12	94.71	243851167	chr11	-	0.199	8.05	Portis et al. 2015
	fruit diameter 1/2	fd1/2E02,ML	19677_PstI_L468	chr02	8.84	36827332	chr02	17.24	-	21.7	Portis et al. 2014
		fd1/2E03b,ML	22182_PstI_L472	chr03	65.97	223386287	chr03	4.35	-	4.3	Portis et al. 2014
		fd1/2E03a,ML	9286_PstI_L295	chr03	117.54	251019860	chr03	6.54	-	7	Portis et al. 2014
		fd1/2E03,MT	37165_PstI_L327	chr03	123.42	252725015	chr03	10.3	-	23.9	Portis et al. 2014
		fd1/2E07,ML	C2_At5g54310	chr11	74.87	14372602	chr05	4.92	-	5.3	Portis et al. 2014
		fd1/2E01.3	27031_PstI_L365	chr01	110.78	134011857	chr08	-	0.314	6.04	Portis et al. 2015
		fd1/2E12,ML	15702_PstI_L354	chr12	94.71	243851167	chr11	8.26	-	9	Portis et al. 2014
		fd1/2E11,ML	29504_PstI_L332	chr11	6.9	32677127	chr12	9.82	-	10.9	Portis et al. 2014
	fruit diameter 1/4	fd1/4E07.3	14130_PstI_L378	chr07	62.16	222877464	chr07	-	0.194	6.04	Portis et al. 2015
		fd1/4E01.3	27031_PstI_L365	chr01	110.78	134011857	chr08	-	0.314	6.09	Portis et al. 2015
		fd1/4E10.4	3382_PstI_L285	chr10	128.34	233176373	chr10	-	0.298	5	Portis et al. 2015
		fd1/4E10.4	33571_PstI_L387	chr10	128.55	233365124	chr10	-	0.298	5	Portis et al. 2015
	fruit diameter 3/4	fd3/4E02,ML	19677_PstI_L468	chr02	8.84	36827332	chr02	20.26	-	38.2	Portis et al. 2014
		fd3/4E02,MT	19677_PstI_L468	chr02	8.84	36827332	chr02	5.82	-	12.8	Portis et al. 2014
		fd3/4E02.3	17960_PstI_L439	chr02	104.33	166189689	chr02	-	0.215	7.03	Portis et al. 2015
		fd3/4E03.2	7721_PstI_L402	chr03	110.26	246574598	chr03	-	0.314	7.04	Portis et al. 2015
		fd3/4E03,MT	9286_PstI_L295	chr03	117.54	251019860	chr03	7.74	-	17.5	Portis et al. 2014
		fd3/4E03,ML	37165_PstI_L327	chr03	123.42	252725015	chr03	5.63	-	8.4	Portis et al. 2014
		fd3/4E01.3	27031_PstI_L365	chr01	110.78	134011857	chr08	-	0.314	7.02	Portis et al. 2015
		fd3/4E12,ML	15702_PstI_L354	chr12	94.71	243851167	chr11	5.42	-	8.1	Portis et al. 2014
		fd3/4E11.2	879_PstI_L347	chr11	39.78	6265400	chr12	-	0.471	5.03	Portis et al. 2015
	fruit diameter max	fdmaxE02,ML	19677_PstI_L468	chr02	8.84	36827332	chr02	19.42	-	30.2	Portis et al. 2014
		fdmaxE03.2	7721_PstI_L402	chr03	110.26	246574598	chr03	-	0.314	7.03	Portis et al. 2015
		fdmaxE03,ML	28964_PstI_L374	chr03	113.69	248116776	chr03	7.22	-	9.3	Portis et al. 2014
		fdmaxE03,MT	37165_PstI_L327	chr03	123.42	252725015	chr03	8.7	-	19.5	Portis et al. 2014
		fdmaxE7,ML	2498_PstI_L414	chr07	32.9	192374852	chr07	3.73	-	4.5	Portis et al. 2014
		fdmaxE01.3	27031_PstI_L365	chr01	110.78	134011857	chr08	-	0.314	6.06	Portis et al. 2015
		fdmaxE10.4	3382_PstI_L285	chr10	128.34	233176373	chr10	-	0.298	5.03	Portis et al. 2015
		fdmaxE10.4	33571_PstI_L387	chr10	128.55	233365124	chr10	-	0.298	5.03	Portis et al. 2015
		fdmaxE12,ML	15702_PstI_L354	chr12	94.71	243851167	chr11	8.43	-	11	Portis et al. 2014
		fdmaxE11,ML	29504_PstI_L332	chr11	6	32677127	chr12	6.12	-	7.7	Portis et al. 2014
	Fruit diameter max position	fdmaxpE09.2	15119_PstI_L422	chr09	64.75	35019334	chr03	-	0.398	5.03	Portis et al. 2015
	fruit length	flE03,ML	20727_PstI_L369	chr03	94.67	241845042	chr03	12.37	-	17.8	Portis et al. 2014
		flE03,MT	20727_PstI_L369	chr03	94.67	241845042	chr03	6.3	-	11.5	Portis et al. 2014
		flE07,ML	14130_PstI_L378	chr07	62.16	222877464	chr07	4.1	-	5.2	Portis et al. 2014
		flE07,MT	22387_PstI_L373	chr07	65.4	223320136	chr07	5.98	-	10.9	Portis et al. 2014
		flE01.3	27031_PstI_L365	chr01	110.78	134011857	chr08	-	0.314	5	Portis et al. 2015
		flE01,ML	645_PstI_L326	chr01	117.24	136146251	chr08	8.78	-	12	Portis et al. 2014
		flE10.4	2661_PstI_L298	chr10	126.41	231973200	chr10	-	0.152	5.03	Portis et al. 2015
		flE11,ML	29504_PstI_L332	chr11	6.9	32677127	chr12	7.55	-	10.1	Portis et al. 2014
		flE11,MT	29504_PstI_L332	chr11	6.9	32677127	chr12	8.56	-	16.2	Portis et al. 2014
		flE11.1	29504_PstI_L332	chr11	6.9	32677127	chr12	-	0.366	5.03	Portis et al. 2015
		flE05.1	5093_PstI_L276	chr05	59.81	175711575	chr12	-	0.34	7.05	Portis et al. 2015
	fruit shape	fsE02.3	17960_PstI_L439	chr02	104.33	166189689	chr02	-	0.215	5.08	Portis et al. 2015
		fsE03b,ML	4482_PstI_L403	chr03	132.58	216102502	chr03	4.55	-	4	Portis et al. 2014
		fsE03a,ML	20727_PstI_L369	chr03	94.67	241845042	chr03	15.6	-	16.3	Portis et al. 2014
		fsE03,MT	20727_PstI_L369	chr03	94.67	241845042	chr03	20	-	28.2	Portis et al. 2014
		fsE07,MT	12480_PstI_L414	chr07	62.81	220114358	chr07	11.3	-	14	Portis et al. 2014
		fsE07,ML	22387_PstI_L373	chr07	65.4	223320136	chr07	8.7	-	8.2	Portis et al. 2014
		fsE01.3	27031_PstI_L365	chr01	110.78	134011857	chr08	-	0.314	8.05	Portis et al. 2015
		fsE01,MT	645_PstI_L326	chr01	117.24	136146251	chr08	5.69	-	6.4	Portis et al. 2014
		fsE10.4	2661_PstI_L298	chr10	126.41	231973200	chr10	-	0.152	5.02	Portis et al. 2015
		fsE12,ML	15702_PstI_L354	chr12	94.71	243851167	chr11	7.15	-	6.7	Portis et al. 2014
		fsE11,ML	29504_PstI_L332	chr11	6.9	32677127	chr12	17.8	-	19.5	Portis et al. 2014
		fsE11,MT	29504_PstI_L332	chr11	6.9	32677127	chr12	15.1	-	19.8	Portis et al. 2014
		fsE11.1	29504_PstI_L332	chr11	6.9	32677127	chr12	-	0.366	5	Portis et al. 2015
		fsE05.1	5093_PstI_L276	chr05	59.81	175711575	chr12	-	0.34	5	Portis et al. 2015
	fruit weight	fwE02,ML	19677_PstI_L468	chr02	8.84	36827332	chr02	21.16	-	40	Portis et al. 2014
		fwE02,MT	19677_PstI_L468	chr02	8.84	36827332	chr02	22	-	34.7	Portis et al. 2014
		fwE09.3	2227_PstI_L404	chr09	81.51	26789798	chr03	-	0.335	5.03	Portis et al. 2015
		fwE03.2	7721_PstI_L402	chr03	110.26	246574598	chr03	-	0.314	5	Portis et al. 2015
		fwE03,ML	37165_PstI_L327	chr03	123.42	252725015	chr03	4.28	-	6.2	Portis et al. 2014
		fwE03.3	1956_PstI_L305	chr03	135.44	256852836	chr03	-	0.277	5	Portis et al. 2015
		fwE03,MT	26056_PstI_L368	chr03	134.99	256874954	chr03	9.82	-	12.8	Portis et al. 2014
		fwE03.3	26056_PstI_L368	chr03	134.99	256874954	chr03	-	0.45	5.05	Portis et al. 2015
		fwE01.3	27031_PstI_L365	chr01	110.78	134011857	chr08	-	0.314	6.01	Portis et al. 2015
		fwE10.4	3382_PstI_L285	chr10	128.34	233176373	chr10	-	0.298	5	Portis et al. 2015
		fwE10.4	33571_PstI_L387	chr10	128.55	233365124	chr10	-	0.298	5	Portis et al. 2015
		fwE12,ML	15702_PstI_L354	chr12	94.71	243851167	chr11	6.51	-	9.8	Portis et al. 2014
		fwE12,MT	15702_PstI_L354	chr12	94.71	243851167	chr11	4.86	-	5.9	Portis et al. 2014
	green ring	gringE08.4	11957_PstI_L285	chr08	56.12	3800617	chr01	-	0.173	9.06	Portis et al. 2015
		gringE03.1	20727_PstI_L369	chr03	94.67	241845042	chr03	-	0.361	7.03	Portis et al. 2015
		gringE10.1	4347_PstI_L298	chr10	24.96	87927996	chr09	-	0.23	7.02	Portis et al. 2015
		gringE10.2	38238_PstI_L320	chr10	89.07	217956874	chr10	-	0.215	9.04	Portis et al. 2015
	Inner fruit firmness	intfirE09.3	30505_PstI_L320	chr09	85.28	23024114	chr03	-	0.429	6	Portis et al. 2015
		intfirE09.3	35749_PstI_L350	chr09	85.66	23024656	chr03	-	0.429	6	Portis et al. 2015
		intfirE09.2	15119_PstI_L422	chr09	64.75	35019334	chr03	-	0.398	11.03	Portis et al. 2015
		intfirE03.1	20727_PstI_L369	chr03	94.67	241845042	chr03	-	0.361	6.06	Portis et al. 2015
		intfirE03.1	14446_PstI_L429	chr03	92.97	242483071	chr03	-	0.319	6.07	Portis et al. 2015
		intfirE03.1	26128_PstI_L421	chr03	92.97	242573370	chr03	-	0.33	6.07	Portis et al. 2015
		intfirE01.3	27031_PstI_L365	chr01	110.78	134011857	chr08	-	0.314	5.02	Portis et al. 2015
		intfirE10.1	26525_PstI_L471	chr10	24.96	66231071	chr09	-	0.356	7	Portis et al. 2015
		intfirE10.3	28881_PstI_L382	chr10	110.73	19762560	chr10	-	0.162	8.02	Portis et al. 2015
		intfirE10.4	2542_PstI_L356	chr10	129.08	22089091	chr10	-	0.199	9.03	Portis et al. 2015
		intfirE10.4	2661_PstI_L298	chr10	126.41	231973200	chr10	-	0.152	9.02	Portis et al. 2015
		intfirE10.4	19049_PstI_L434	chr10	127.73	232256326	chr10	-	0.236	10.06	Portis et al. 2015
		intfirE10.4	9914_PstI_L326	chr10	127.53	232316713	chr10	-	0.188	7	Portis et al. 2015
		intfirE05.2	3311_PstI_L361	chr05	75.3	210155460	chr12	-	0.356	7	Portis et al. 2015
	Leaf hairiness	lhaE10.2	38238_PstI_L320	chr10	89.07	217956874	chr10	-	0.215	8.08	Portis et al. 2015
		lhaE10.2	20861_PstI_L375	chr10	92.07	220380728	chr10	-	0.382	5.03	Portis et al. 2015
	Leaf length	lleE03.3	1956_PstI_L305	chr03	135.44	256852836	chr03	-	0.277	9.01	Portis et al. 2015
		lleE03.3	26056_PstI_L368	chr03	134.99	256874954	chr03	-	0.45	8.09	Portis et al. 2015
	number of seed locules	slonE12,ML	15702_PstI_L354	chr12	94.71	243851167	chr11	5.77	-	15.7	Portis et al. 2014
		slonE12,MT	15702_PstI_L354	chr12	94.71	243851167	chr11	9.24	-	23.9	Portis et al. 2014
	peduncle length	pedlE02a,ML	19677_PstI_L468	chr02	8.84	36827332	chr02	7.84	-	11.3	Portis et al. 2014
		fdmaxE02,MT	19677_PstI_L468	chr02	8.84	36827332	chr02	6.08	-	13.1	Portis et al. 2014
		pedlE02.1	21228_PstI_L321	chr02	66.95	151111103	chr02	-	0.246	7.04	Portis et al. 2015
		pedlE02.2	12895_PstI_L458	chr02	82.62	158552314	chr02	-	0.387	7.01	Portis et al. 2015
		pedlE02b,ML	14449_PstI_L302	chr02	103.27	165645533	chr02	7.24	-	10.3	Portis et al. 2014
		pedlE02,MT	17960_PstI_L439	chr02	104.33	166189689	chr02	7.77	-	15.1	Portis et al. 2014
		pedlE04,ML	17510_PstI_L429	chr04	82.59	205209557	chr04	9.94	-	14.8	Portis et al. 2014
		pedlE04,MT	17510_PstI_L429	chr04	82.59	205209557	chr04	8.59	-	17.1	Portis et al. 2014
		pedlE01,ML	2967_PstI_L248	chr01	85.28	125132902	chr08	6.85	-	9.7	Portis et al. 2014
		pedlE01.2	2967_PstI_L248	chr01	85.28	125132902	chr08	-	0.471	6.07	Portis et al. 2015
		pedlE05.3	36562_PstI_L343	chr05	100.67	234323296	chr12	-	0.429	6.02	Portis et al. 2015
		pedlE05.3	12821_PstI_L354	chr05	100.51	234792826	chr12	-	0.445	8.07	Portis et al. 2015
	resistance to mechanical penetration	outfirE02.3	20483_PstI_L367	chr02	97.62	163080304	chr02	-	0.492	5.02	Portis et al. 2015
		outfirE02b,ML	37035_PstI_L438	chr02	102.31	165305204	chr02	4.34	-	8.1	Portis et al. 2014
		outfirE03,ML	8670_PstI_L319	chr03	76.97	232144951	chr03	4.31	-	7.8	Portis et al. 2014
		outfirE10.4	2661_PstI_L298	chr10	126.41	231973200	chr10	-	0.152	5.08	Portis et al. 2015
	total yield	tyE02,ML	19677_PstI_L468	chr02	8.84	36827332	chr02	25.6	-	53	Portis et al. 2014
	total yield fruit number	tyfnE02,ML	C2_At1g30580	chr02	5.91	73394862	chr02	24.78	-	51.9	Portis et al. 2014
		tyE02,MT	C2_At1g30580	chr07	5.91	225272310	chr07	9.16	-	23.7	Portis et al. 2014
	total yield fruit weight	tyfwE08,ML	11486_PstI_L345	chr08	45.23	7273375	chr01	7	-	8.6	Portis et al. 2014
		tyfwE02,ML	19677_PstI_L468	chr02	8.84	36827332	chr02	20.38	-	31.1	Portis et al. 2014
		tyfwE02,MT	30889_PstI_L365	chr02	10.36	108093776	chr02	6.01	-	11.8	Portis et al. 2014
		tyfwE03,ML	9286_PstI_L295	chr03	117.54	251019860	chr03	5.27	-	6.3	Portis et al. 2014
		tyfwE03,MT	26056_PstI_L368	chr03	134.99	256874954	chr03	4.57	-	8.8	Portis et al. 2014
		tyfwE11,ML	29520_PstI_L220	chr11	57.75	15748022	chr05	4.03	-	4.8	Portis et al. 2014
		tyfwE12,ML	15702_PstI_L354	chr12	94.71	243851167	chr11	11.6	-	15.4	Portis et al. 2014
		tyfw12,MT	15702_PstI_L354	chr12	94.71	243851167	chr11	8.78	-	18	Portis et al. 2014
Plant morphology	Abaxial leaf central venation prickliness	ablcevepriE08.4	6414_PstI_L387	chr08	52.87	5207995	chr01	-	0.398	8.02	Portis et al. 2015
		abllavepriE08.4	11486_PstI_L345	chr08	45.23	7273375	chr01	-	0.178	7.04	Portis et al. 2015
		abllavepriE08.4	31090_PstI_L254	chr08	39.58	59207642	chr01	-	0.356	10.02	Portis et al. 2015
		ablcevepriE08.1	23395_PstI_L228	chr08	1.03	271024200	chr01	-	0.194	6.06	Portis et al. 2015
		abllavepriE08.1	23395_PstI_L228	chr08	1.03	271024200	chr01	-	0.194	9	Portis et al. 2015
		abllavepriE02.1	881_PstI_L322	chr02	66.55	150644588	chr02	-	0.257	16	Portis et al. 2015
		ablcevepriE02.2	30734_PstI_L376	chr02	78.55	156347494	chr02	-	0.487	9.05	Portis et al. 2015
		abllavepriE02.2	30734_PstI_L376	chr02	78.55	156347494	chr02	-	0.487	16.02	Portis et al. 2015
		ablcevepriE02.2	12895_PstI_L458	chr02	82.62	158552314	chr02	-	0.387	9.03	Portis et al. 2015
		abllavepriE02.2	12895_PstI_L458	chr02	82.62	158552314	chr02	-	0.387	5	Portis et al. 2015
		abllavepriE06.1	22611_PstI_L331	chr06	46.57	24920395	chr06	-	0.272	6.05	Portis et al. 2015
		ablcevepriE06.2	38180_PstI_L401	chr06	76.91	195886955	chr06	-	0.487	20	Portis et al. 2015
		ablcevepriE06.3	29662_PstI_L255	chr06	98.72	214502511	chr06	-	0.22	6.03	Portis et al. 2015
		ablcevepriE06.4	36272_PstI_L411	chr06	151.48	234636552	chr06	-	0.492	19.09	Portis et al. 2015
		abllavepriE07.1	37949_PstI_L437	chr07	33.53	197682408	chr07	-	0.267	9.03	Portis et al. 2015
		ablcevepriE07.3	12480_PstI_L414	chr07	62.81	220114358	chr07	-	0.346	9.03	Portis et al. 2015
		abllavepriE08.4	6414_PstI_L387	chr08	52.87	5207995	chr01	-	0.398	14.05	Portis et al. 2015
		abllavepriE06.2	38180_PstI_L401	chr06	76.91	195886955	chr06	-	0.487	7.05	Portis et al. 2015
		abllavepriE06.3	29662_PstI_L255	chr06	98.72	214502511	chr06	-	0.22	12.02	Portis et al. 2015
		abllavepriE06.4	36272_PstI_L411	chr06	151.48	234636552	chr06	-	0.492	7	Portis et al. 2015
		abllavepriE07.3	12480_PstI_L414	chr07	62.81	220114358	chr07	-	0.346	14.08	Portis et al. 2015
	Abaxial leaf prickles number	ablprinE08.4	6414_PstI_L387	chr08	52.87	5207995	chr01	-	0.398	5.03	Portis et al. 2015
		ablprinE08.1	23395_PstI_L228	chr08	1.03	271024200	chr01	-	0.194	5.02	Portis et al. 2015
		ablprinE06.1	22611_PstI_L331	chr06	46.57	24920395	chr06	-	0.272	5.06	Portis et al. 2015
		ablprinE06.2	38180_PstI_L401	chr06	76.91	195886955	chr06	-	0.487	8.06	Portis et al. 2015
		ablprinE06.4	36272_PstI_L411	chr06	151.48	234636552	chr06	-	0.492	9.05	Portis et al. 2015
		ablprinE07.3	12480_PstI_L414	chr07	62.81	220114358	chr07	-	0.346	5.07	Portis et al. 2015
	Adaxial leaf central venation prickliness	adlcevepriE08.4	6414_PstI_L387	chr08	52.87	5207995	chr01	-	0.398	8.08	Portis et al. 2015
		adlcevepriE08.1	23395_PstI_L228	chr08	1.03	271024200	chr01	-	0.194	6.05	Portis et al. 2015
		adlcevepriE02.2	12895_PstI_L458	chr02	82.62	158552314	chr02	-	0.387	8.07	Portis et al. 2015
		adlcevepriE06.2	38180_PstI_L401	chr06	76.91	195886955	chr06	-	0.487	21.02	Portis et al. 2015
		adlcevepriE06.3	29662_PstI_L255	chr06	98.72	214502511	chr06	-	0.22	6.09	Portis et al. 2015
		adlcevepriE06.4	36272_PstI_L411	chr06	151.48	234636552	chr06	-	0.492	21.09	Portis et al. 2015
		adlcevepriE07.3	12480_PstI_L414	chr07	62.81	220114358	chr07	-	0.346	8.09	Portis et al. 2015
		adllavepriE08.4	6414_PstI_L387	chr08	52.87	5207995	chr01	-	0.398	12.02	Portis et al. 2015
		adllavepriE08.1	23395_PstI_L228	chr08	1.03	271024200	chr01	-	0.194	9.01	Portis et al. 2015
		adllavepriE06.2	38180_PstI_L401	chr06	76.91	195886955	chr06	-	0.487	8.05	Portis et al. 2015
		adllavepriE06.3	29662_PstI_L255	chr06	98.72	214502511	chr06	-	0.22	12.01	Portis et al. 2015
		adllavepriE06.4	36272_PstI_L411	chr06	151.48	234636552	chr06	-	0.492	7.01	Portis et al. 2015
		adllavepriE07.3	12480_PstI_L414	chr07	62.81	220114358	chr07	-	0.346	12	Portis et al. 2015
	Adaxial leaf prickles number	adlprinE08.4	6414_PstI_L387	chr08	52.87	5207995	chr01	-	0.398	4.07	Portis et al. 2015
		adlprinE08.1	23395_PstI_L228	chr08	1.03	271024200	chr01	-	0.194	4.09	Portis et al. 2015
		adlprinE02.1	3390_PstI_L462	chr02	51.78	127023315	chr02	-	0.23	5	Portis et al. 2015
		adlprinE02.1	21901_PstI_L329	chr02	58.27	144544918	chr02	-	0.199	4.09	Portis et al. 2015
		adlprinE06.1	22611_PstI_L331	chr06	46.57	24920395	chr06	-	0.272	5.06	Portis et al. 2015
		adlprinE06.2	38180_PstI_L401	chr06	76.91	195886955	chr06	-	0.487	7.07	Portis et al. 2015
		adlprinE06.4	36272_PstI_L411	chr06	151.48	234636552	chr06	-	0.492	10.08	Portis et al. 2015
		adlprinE07.3	12480_PstI_L414	chr07	62.81	220114358	chr07	-	0.346	4.08	Portis et al. 2015
	Flowering time	flwtE02.2	26747_PstI_L231	chr02	81.19	158074009	chr02	-	0.372	8.08	Portis et al. 2015
		flwtE12.3	4801_PstI_L384	chr12	126.28	258300359	chr11	-	0.194	7.06	Portis et al. 2015
	Leaf width	lwE03.3	1956_PstI_L305	chr03	135.44	256852836	chr03	-	0.277	6.09	Portis et al. 2015
		lwE03.3	26056_PstI_L368	chr03	134.99	256874954	chr03	-	0.45	6.08	Portis et al. 2015
	Number of branches	brE01.4	18610_PstI_L370	chr01	124.05	138458309	chr08	-	0.476	5.01	Portis et al. 2015
		brE11.1	29504_PstI_L332	chr11	6.9	32677127	chr12	-	0.366	6.07	Portis et al. 2015
	Number of flowers per infiorescence	flwinE12,ML	15702_PstI_L354	chr12	94.71	243851167	chr11	6.21	-	16.8	Portis et al. 2014
	Plant growth habit	habE01,ML	7223_PstI_L362	chr01	0	2201383	chr08	4.96	-	11	Portis et al. 2014
		habE10,ML	38238_PstI_L320	chr10	89.07	217956874	chr10	5.16	-	11.5	Portis et al. 2014
	Stem prickliness	stpriE08.4	31248_PstI_L288	chr08	57.39	3435456	chr01	-	0.246	8.02	Portis et al. 2015
		stpriE08.4	27411_PstI_L222	chr08	53.1	3884027	chr01	-	0.246	8.05	Portis et al. 2015
		stpriE08.4	6414_PstI_L387	chr08	52.87	5207995	chr01	-	0.398	11.01	Portis et al. 2015
		stpriE08.4	11486_PstI_L345	chr08	45.23	7273375	chr01	-	0.178	5.06	Portis et al. 2015
		stpriE08.1	23395_PstI_L228	chr08	1.03	271024200	chr01	-	0.194	9.09	Portis et al. 2015
		stpriE02.1	881_PstI_L322	chr02	66.55	150644588	chr02	-	0.257	6.02	Portis et al. 2015
		stpriE02.2	12895_PstI_L458	chr02	82.62	158552314	chr02	-	0.387	5.08	Portis et al. 2015
		stpriE02.2	10910_PstI_L310	chr02	84.35	159822034	chr02	-	0.283	8.03	Portis et al. 2015
		stpriE06.1	22611_PstI_L331	chr06	46.57	24920395	chr06	-	0.272	10.01	Portis et al. 2015
		stpriE06.2	38180_PstI_L401	chr06	76.91	195886955	chr06	-	0.487	5.03	Portis et al. 2015
		stpriE06.3	29662_PstI_L255	chr06	98.72	214502511	chr06	-	0.22	8.04	Portis et al. 2015
		stpriE06.4	36272_PstI_L411	chr06	151.48	234636552	chr06	-	0.492	5	Portis et al. 2015
		stpriE06.4	30320_PstI_L251	chr06	152.13	235412592	chr06	-	0.466	6.01	Portis et al. 2015
		stpriE07.3	12480_PstI_L414	chr07	62.81	220114358	chr07	-	0.346	11.03	Portis et al. 2015
