# Supplementary material for: New Insights on Eggplant/Tomato/Pepper Synteny and Identification of Eggplant and Pepper Orthologous QTL
Source: Front Plant Sci. 2016 Jul 18;7:1031. doi: 10.3389/fpls.2016.01031 (PMC4948011; doi:10.3389/fpls.2016.01031)
Supplement: Supplementary Table S4 — The pepper markers aligned on pepper genome sequence. [file Table4.XLSX]

## Sheet: Supplementary Table S4
Supplementary Table S4. The pepper markers aligned on pepper genome sequence.
Capsicum annuum QTL
Trait Category	Trait	Chromosome	Marker ID	Position cM	Position bps	Left End (bps)	Right End (bps)	LOD Score	Left End 2 (cM)	Left End 1 (cM)	Right End 1 (cM)	Right End 2 (cM)
Latitudinal Fruit	Area	11	AWHO	45.283	46148701	4.9896e+07	4.36505e+07	7.6	45	45.1	45.5	45.5
		11	ARFO	47.8	179216958	1.871e+08	1.24038e+08	4.8	47.1	47.1	47.9	48
		11	BJZU	77.1	252932369	2.53212e+08	2.52553e+08	4.4	75.2	76.5	78.5	78.5
	CurvedHeight	12	AJBC	52.9	199983410	199986932	199978127	4	52.6	52.7	53.1	53.1
	Ellipsoid	11	BHKW	48.7	150358042	1.61531e+08	1.46634e+08	3.6	48.6	48.6	49	49.2
	Height Mid-Width	3	BPWP	135.3	252455211	2.52771e+08	2.52199e+08	2.9	134	135	136.9	138.6
		9	BSAL	85.7	248558469	2.48801e+08	2.48316e+08	4.8	85.4	85.6	86	86.1
		11	BLOP	46.3	60976133	6.3672e+07	5.82802e+07	3.7	46.1	46.2	46.5	46.5
		11	BJZU	77.1	252932369	2.53212e+08	2.52653e+08	4.9	75.7	76.4	78.5	78.5
	Lobedness Degree	2	AIWP	88.6	142849032	1.42871e+08	1.42814e+08	3.6	87.4	87.1	89.3	90.5
		2	ALTD	81.7	160012159	1.60279e+08	160012159	3.1	81.7	81.7	82.8	82.8
		2	AMFN	94.1	164184474	1.64204e+08	164159432	5.7	93.2	93.4	94.8	95.1
		2	BSEP	97	165863585	1.66021e+08	165234924	4.2	96.2	96.2	97.2	97.2
		6	AITQ	74.4	202675038	2.02853e+08	2.01919e+08	3.9	72.7	73.7	74.8	74.8
		9	ALSU	50.9	40254269	5.34518e+07	40254269	2.8	50.9	50.9	54.2	54.2
	Maximum Height	11	BJZU	77.1	252932369	2.53212e+08	2.52354e+08	3.9	74.2	76.2	78.5	78.5
	Maximum Width	3	AAJZ	54.8	129778765	1.2779e+08	1.13869e+08	3.7	52.4	53	55.1	55.1
		3	ADAX	60.1	198242671	1.92803e+08	1.88013e+08	5.9	58.7	56.9	60.8	61.4
		3	BSGP	63.5	206501299	2.05287e+08	2.04315e+08	5.3	62.6	62.7	64	64.1
		3	AKHS	83.8	218803599	2.18899e+08	2.18612e+08	5.6	82.8	83.7	84.3	84.3
		4	ABDS	24	8053936	9.0716e+06	6.73097e+06	3.7	22.7	23.3	25	25
		6	ACZP	66.1	195889796	1.96082e+08	1.9544e+08	3.2	64.7	65.4	66.7	67
		7	ASAX	79.2	208852165	2.08947e+08	2.07883e+08	4.7	75.1	77.1	79.6	80.3
		9	AIHE	55.2	49709712	5.16046e+07	4.93665e+07	3.1	55.1	55.2	55.7	55.9
		11	AHOP	50.9	217698861	2.17753e+08	217211176	3.9	50	50.7	51	51
		11	BRWJ	53.8	229380416	2.29838e+08	2.28312e+08	5.8	53.1	52.8	54.1	54.2
		11	AJGJ	81.6	253573764	2.53873e+08	2.53118e+08	4.1	78.4	78.8	83.7	84.2
	Penduncle Position	11	AAKO	49.2	132224858	1.39595e+08	1.15027e+08	5.3	48.5	48.7	49.5	49.5
		11	AHXU	51.4	223033890	2.24101e+08	2.21967e+08	5.1	51.3	51.4	51.5	51.7
	Pericarp Area	3	ARPI	83.3	219385817	2.19542e+08	2.188e+08	3	81.8	81.8	83.7	83.8
		3	BALU	129.4	251390640	2.51853e+08	251390640	5.7	129.4	128.8	130	130.4
		11	BLOP	46.3	60976133	6.3672e+07	5.69323e+07	4.8	46	46.1	46.5	46.7
	Pericarp Thickness	9	ABCO	86.3	249295117	2.50523e+08	2.4905e+08	3.3	86.1	86.1	87.3	87.8
		9	AEOV	89	249618837	2.49864e+08	2.49585e+08	3.6	88.7	88.9	91.2	90.6
		11	BLOP	46.3	60976133	6.3672e+07	5.82802e+07	8.3	46.1	46.2	46.5	46.5
		11	BPPN	52	226206266	2.27264e+08	223033890	3.6	51.4	51.5	52.2	52.2
	Perimeter	3	AKHS	83.8	218803599	2.18919e+08	2.18516e+08	4.6	82.3	83.7	84.4	84.3
		5	AYCR	78	227246552	2.28805e+08	2.23946e+08	3.5	74.4	76.7	79.7	80.2
		9	BSAL	85.7	248558469	252779264	2.48236e+08	4.8	85.3	85.5	86.1	86.1
		9	ABCO	86.1	249295117	2.50183e+08	2.4639e+08	3.3	82.5	85.4	87.2	87.3
		9	AEOV	89	249618837	2.49708e+08	2.49585e+08	5.5	88.7	88.8	89.8	90.5
		11	ACSW	50	218186546	2.18728e+08	2.17916e+08	4.7	49.5	49.7	51	51
		11	AMAU	70.8	250174217	2.50188e+08	2.50026e+08	4.4	68.6	69.8	71	71.2
		11	AJGJ	81.6	253573764	2.53631e+08	2.53431e+08	4.2	80.6	81	82	82.8
	Petiole	11	AAKO	49.2	132224858	1.34682e+08	1.22397e+08	6.8	48.8	48.8	49.3	49.3
		11	AAKO	49.2	132224858	1.34682e+08	1.15027e+08	3.3	48.5	48.6	49.3	49.3
	Width Mid-height	3	ADCK	57.3	177567408	1.39336e+08	1.35513e+08	3.8	55.1	56.5	59.3	59.3
		5	AJOF	69.4	223457339	2.2355e+08	2.229e+08	4.1	68.2	69	69.6	69.6
		7	ACWL	80.5	211980993	2.13666e+08	2.0813e+08	3.7	78.9	79.1	81.2	81.2
		9	BNND	72.7	147929873	1.53317e+08	1.45171e+08	3.2	68.5	69.6	75.3	77.4
		11	BRWJ	53.8	229380416	2.29686e+08	2.2816e+08	5.6	53	53.3	54	54.2
Leaf	Area	2	BMBZ	57.5	145615187	1.46162e+08	1.4482e+08	2.9	55.9	56.6	58.6	58.9
		3	APKA	97.7	227495732	2.27677e+08	2.26042e+08	3.2	95.3	96.3	98	98
		11	ATHZ	53.3	228617518	2.28988e+08	2.26577e+08	3.3	52.2	52.6	53.5	54.2
	Height Mid-width	9	BEQQ	62.4	71656112	8.71017e+07	6.98601e+07	3.5	60.9	60.9	63	63
	Maximum Height	2	AKFP	96.2	164679667	1.64821e+08	1.63972e+08	3.4	93.2	94.7	96.8	96.8
		6	AOSH	125.3	231935644	2.32688e+08	2.31772e+08	4	124.8	124.8	127.6	128.6
		6	AFGU	130.5	232766654	2.32831e+08	2.32463e+08	3.8	128.6	129	130.9	131.5
		11	AMAE	82.8	256238525	2.59347e+08	2.51353e+08	3.7	80.6	81.8	84.2	84.2
	Maximum Width	9	ACWV	53.8	44517338	4.48113e+07	40254269	4.3	50.9	51.4	54	54.1
		9	ABJO	61.5	58360017	6.0156e+07	5.76416e+07	3.2	60.9	60.9	63	63
		11	ATHZ	53.3	228617518	2.28988e+08	2.26577e+08	6	52.2	52.7	53.5	54.2
		11	ABEG	84	255917600	2.58066e+08	2.53378e+08	5.3	81.4	82.1	86.2	86.2
	Perimeter	3	AAVG	81.2	220615746	2.23155e+08	2.19053e+08	6	80.4	80.4	82.5	83.6
		3	BJXH	86.7	221602508	2.26091e+08	2.19419e+08	4	84.9	84.9	90.4	90.5
		9	AIQP	45.5	18658387	1.87522e+07	1.59375e+07	3.6	42.6	44	45.6	45.6
	Petiole	1	BMCV	28.7	8680106	9.09651e+06	7.86623e+06	3.9	24.4	25.3	30.9	31.6
		5	APZE	54.5	140180151	1.40823e+08	1.39245e+08	3	52.9	53.8	55.6	57.5
		7	AFTV	100.9	222863375	2.27713e+08	2.10133e+08	3.6	96.7	98.9	102.5	104.2
		7	AFTV	101.1	222863375	2.23676e+08	2.18532e+08	4.2	99.5	100.4	101.4	101.4
		9	ABNE	58.5	54768026	5.64501e+07	5.27802e+07	3.4	57.2	57.2	59.6	60.2
	Width Mid-height	9	ACWV	53.8	44517338	4.48113e+07	40254269	4	50.9	51.4	54	54.1
Longitudinal Fruit	Width Widest Pos	4	BAYR	30.4	8911699	8.95191e+06	8.4024e+06	3.6	26.6	29.1	30.7	30.7
	Area	3	BMFG	94.9	225800147	2.26971e+08	2.19556e+08	3.8	93.3	94	95.2	95.3
		3	AZCI	100.8	230425045	2.30497e+08	2.30367e+08	4.5	100	100	101.8	102.3
		3	AFQV	114	244586331	2.44738e+08	2.44434e+08	4.3	113.8	114	114.2	114.4
		3	AVJY	118.3	249174646	249174646	2.43472e+08	5.1	115.8	116.9	118.3	119
		11	ARJP	43.4	31217446	31217446	27746930	3.5	42.3	42.4	43.4	43.4
		11	BKWF	87.1	257687828	2.57729e+08	2.57661e+08	5.1	86.2	86.2	88.5	90
		12	AHNV	45.4	207501730	2.10589e+08	2.0299e+08	3.3	43.5	43.9	46.7	47.5
		12	ADMO	39.4	216342528	2.16475e+08	2.16324e+08	3.8	39.3	39.4	40.1	40.1
	Curved Fruit Shape Index	2	BJZP	68.9	154445865	1.55925e+08	1.54353e+08	3.9	68.8	68.8	70.5	70.7
	Curved Height	1	ARIO	15.3	6143854	6.95773e+06	5.85995e+06	4.7	13.8	14.3	19.6	19.6
		2	AQFE	71.5	156944946	156999028	156809741	9.1	71	71.2	71.7	71.7
		2	AQPN	72.8	157434148	1.5845e+08	1.57095e+08	9.8	71.9	72.4	75.5	75.7
		2	ACVQ	91.6	163177332	163367827	163177332	3.7	91.6	91.6	91.8	92
		11	ADLN	78.5	254229161	254970185	253210253	4.7	77.4	77.4	79.3	79.9
		11	ABIE	85.7	255111991	2.55712e+08	2.54474e+08	4.6	84	84.4	87.3	87.5
		12	BLRE	59.3	41468951	4.01999e+07	4.01999e+07	4	59.1	59.1	59.5	59.5
	Eccentricity	5	BMBQ	10.2	4100806	4.14437e+06	3.62157e+06	3.7	9.1	9.4	10.3	10.6
		5	BFES	49.7	146502359	1.51118e+08	1.44948e+08	3.6	48.5	48.9	53.2	54.4
	Ellipsoid	2	ACVQ	91.6	163177332	163367827	163177332	3.6	91.6	91.6	91.8	92
		11	ACVX	40.2	24865821	2.51159e+07	2.31151e+07	4.3	38.1	36.8	40.5	41.6
	Height	11	ADLN	78.5	254229161	256081721	254136533	4	78.4	78.4	80.5	81.7
	Height Mid-Width	2	BMMB	63.7	149311728	1.49421e+08	1.48948e+08	4.3	62.7	63.2	64.1	64.5
		2	ANCF	71.3	156890864	1.57093e+08	1.56739e+08	4.9	71	71	71.7	71.7
		2	AJPE	75	158011907	1.58284e+08	1.57593e+08	6.5	73.4	73.2	76	76.5
		3	AFEP	102.3	236551361	2.38193e+08	2.29163e+08	6.6	101.4	101.7	102.5	102.7
		11	AWHO	45.283	46148701	4.9896e+07	4.24014e+07	3.3	44.9	45.1	45.5	45.8
		12	AMOS	50.5	200018630	2.0002e+08	2.00002e+08	4	49.4	49.2	50.6	50.6
	Maximum Height	2	BMMB	63.7	149311728	1.49421e+08	1.48985e+08	4.9	62.8	63.2	64	64.5
		2	BMMB	63.7	149311728	1.49457e+08	1.49057e+08	3.9	63	63.2	63.9	64
		2	ADSC	70.1	156284586	1.57116e+08	1.54761e+08	3.8	69	69.8	70.7	70.7
		2	AMPW	78.8	159579984	1.59744e+08	1.58637e+08	3.9	76.5	77.4	79.2	80.3
		3	BCGF	99.6	230369650	2.30975e+08	2.29765e+08	5.7	99.2	99.3	100	100
		3	AMOJ	111.5	242686272	2.44629e+08	2.39772e+08	4.8	109.7	110.3	112.7	113.8
		3	AVJY	118.3	249174646	249174646	245752921	3.6	116.8	115.7	118.3	118.9
		11	AWHO	45.283	46148701	5.23942e+07	3.86541e+07	3.9	44.6	44.5	45.7	46
	Maximum Width	3	AFQV	114	244586331	2.44738e+08	2.43674e+08	5.6	112.8	114	114.2	114.4
		3	ANOF	116.7	245524806	2.4626e+08	2.44928e+08	5.4	115.4	115.6	118.3	118.3
		5	AFLN	76.7	226054525	2.26126e+08	2.25602e+08	6.6	74.8	75.5	77	77
	Penduncle Position	11	AFKH	42.3	27746930	2.92561e+07	2.62378e+07	5	41.2	41.4	43.4	43.4
	Pericarp Area	11	ARFO	47.8	179216958	1.94982e+08	1.55569e+08	4.9	47.5	47.6	48	48
		11	BPPN	52.1	226206266	2.27264e+08	2.23563e+08	6.9	51.5	51.5	52.2	52.6
	Perimeter	2	AFLP	80.9	160018004	160412572	159771399	3.8	80.4	80.6	81.7	81.7
		2	ANSU	91.4	162986837	1.62993e+08	1.62934e+08	4.4	90.6	91	91.5	91.6
		2	BHRR	92.6	164209516	1.64829e+08	1.64106e+08	5.1	92.5	92.5	93.2	94.1
		3	ADVI	101.8	232446457	2.33861e+08	2.31638e+08	4.9	101.4	101.4	102.5	102.7
	Petiole	12	AIFD	8.2	231658185	2.31763e+08	2.31292e+08	3.8	7.5	7.9	8.4	8.4
	Width Mid-height	11	ATBO	2.5	316615	854390	47727.3	4.9	2.2	2.3	3.1	4.7
		11	AWHO	45.2	46148701	4.86469e+07	3.86541e+07	4	44.6	44.8	45.4	46
		11	ABIE	85.7	255111991	2.56012e+08	2.53649e+08	3.9	81.8	84	88.1	89.2
	Width Widest Pos	2	AUPV	93.2	163985860	1.66816e+08	163177332	3.7	92.6	92.8	95.3	95.4
		2	BNXE	102.6	169002416	1.69319e+08	1.68527e+08	6.1	102	102.5	103	103.1
Phenology and Flower Morphology	Breaker	2	ANWH	80.1	159623436	1.5966e+08	1.5951e+08	5.1	76.7	77.8	81.2	83.4
		2	ACVQ	91.6	163177332	163367827	163177332	8.3	91.6	91.6	91.8	91.8
		2	ACVQ	91.6	163177332	163367827	163177332	4.7	91.6	91.6	91.8	92
	Flowering	6	AHGL	38.5	10860330	1.08895e+07	1.07436e+07	5.1	37.3	38	38.8	38.9
		9	AQKA	96.1	241570660	2.41742e+08	2.4143e+08	5.9	95.2	95.2	97.2	98.2
	Penduncle Position	6	ANTJ	4.1	409153	499091	388398	3.8	3.8	4	5.4	6.8
		6	ADVS	95.4	212200414	2.12558e+08	2.11784e+08	4	94.7	94.7	96	96
		6	AKSJ	98.5	214407417	2.14763e+08	2.14194e+08	4.5	98.2	98.2	99	99.1
		11	BDKU	44.3	34906748	3.73663e+07	3.3677e+07	5.1	44	44.2	44.9	45.2
	Perimeter	11	BLOP	46.3	60976133	6.3672e+07	5.69323e+07	9.5	46	46.1	46.5	46.5
		11	ATHZ	53.3	228617518	2.28803e+08	2.26577e+08	4.8	52.2	52.6	53.4	54.2
		11	BRWJ	53.8	229380416	2.29838e+08	2.27702e+08	4.3	52.7	53.1	54.1	54.2
	Stigma Exsertion	4	ABDS	24	8053936	1.23281e+07	6.73097e+06	3.6	21.6	22	28.2	28.2
		10	AWNH	78.8	227401098	2.29791e+08	2.25012e+08	4.5	75.4	77	82.2	82.2
		10	APJD	89	229843941	2.30003e+08	2.29479e+08	3.6	87.4	87.4	89.7	90.8
Whole Plant Morphology	Density	4	ARNI	6.7	1001329	1.14954e+06	741955	3.8	3.9	4	8.3	8.3
		11	AZIQ	33	16338682	1.66479e+07	1.56172e+07	3.8	32.3	32.3	33.3	35
	Early Habit	5	BFBS	19.6	9298062	9.36363e+06	9.06857e+06	3.8	18.9	19.1	19.8	19.9
		5	AHHW	21.8	12881795	1.30447e+07	1.17415e+07	4.5	21.1	21.4	21.9	22.1
		10	AFPV	40.1	44154254	4.52187e+07	2.39295e+07	4.9	38.2	37.1	40.2	40.2
	Height	5	APZE	54.5	140180151	140180151	1.38193e+08	6.7	51.1	53.5	54.5	54.5
		5	APZE	54.5	140180151	140180151	1.37199e+08	5.4	49.4	53	54.5	54.5
		5	AVTS	59.8	192430233	2.10493e+08	1.77808e+08	6.4	58.1	59	61.9	62.3
		5	AVTS	59.8	192430233	2.11354e+08	1.85549e+08	5.8	59	59.2	62	61.9
	Maximum Height	12	ABNQ	53.1	198419454	2.02329e+08	197637476	3.7	53	53.1	53.6	53.6
	Vigor	10	AIBW	72.5	224043199	2.24116e+08	2.23411e+08	5.9	69.9	71.2	72.8	72.8
		10	AIBW	72.5	224043199	2.24116e+08	2.23484e+08	3.9	70.2	70	72.8	72.8
