# Supplementary material for: New Insights on Eggplant/Tomato/Pepper Synteny and Identification of Eggplant and Pepper Orthologous QTL
Source: Front Plant Sci. 2016 Jul 18;7:1031. doi: 10.3389/fpls.2016.01031 (PMC4948011; doi:10.3389/fpls.2016.01031)
Supplement: Supplementary Table S5 — The eggplant and pepper markers grouped by clusters. [file Table5.XLSX]

## Sheet: Supplementary Table S5
Supplementary Table S5. The eggplant and pepper markers grouped by clusters.
Solanum melongena QTL													Capsicum annuum QTL
Group	Trait Category	Trait	QTL	marker	Eggplant chromosome	Position on eggplant (cM)	Position on pepper (bps)	Pepper chromosome	LOD	MAF	PVE	Reference	marker	Mean	Trait Category	Trait		chromosome	position bps	position cM	lod	LODLEFT	LOD RIGHT	r2
Cluster 1	Plant morphology	Stem prickliness	stpriE08.4	31248_PstI_L288	chr08	57.39	3435456	chr01	-	0.246	8.02	Portis et al. 2015	ARIO	Combined	Longitudinal Fruit	Curved Height	Lon/CurH.1	1	6143854	15.3	4.7	5.90726e+06	6.95773e+06	0.14
	Fruit morphology	green ring	gringE08.4	11957_PstI_L285	chr08	56.12	3800617	chr01	-	0.173	9.06	Portis et al. 2015	BMCV	Location 2	Leaf	Petiole	Le/Pet.1	1	8680106	28.7	3.9	7.95141e+06	9.16275e+06	0.09
	Plant morphology	Stem prickliness	stpriE08.4	27411_PstI_L222	chr08	53.1	3884027	chr01	-	0.246	8.05	Portis et al. 2015
	Fruit morphology	fruit calix prikliness	fcpriE08.4	6414_PstI_L387	chr08	52.87	5207995	chr01	-	0.398	8.01	Portis et al. 2015
	Plant morphology	Abaxial leaf central venation prickliness	ablcevepriE08.4	6414_PstI_L387	chr08	52.87	5207995	chr01	-	0.398	8.02	Portis et al. 2015
	Plant morphology	Abaxial leaf lateral venation prickliness	abllavepriE08.4	6414_PstI_L387	chr08	52.87	5207995	chr01	-	0.398	14.05	Portis et al. 2015
	Plant morphology	Abaxial leaf prickles number	ablprinE08.4	6414_PstI_L387	chr08	52.87	5207995	chr01	-	0.398	5.03	Portis et al. 2015
	Plant morphology	Adaxial leaf central venation prickliness	adlcevepriE08.4	6414_PstI_L387	chr08	52.87	5207995	chr01	-	0.398	8.08	Portis et al. 2015
	Plant morphology	Adaxial leaf lateral venation prickliness	adllavepriE08.4	6414_PstI_L387	chr08	52.87	5207995	chr01	-	0.398	12.02	Portis et al. 2015
	Plant morphology	Adaxial leaf prickles number	adlprinE08.4	6414_PstI_L387	chr08	52.87	5207995	chr01	-	0.398	4.07	Portis et al. 2015
	Plant morphology	Stem prickliness	stpriE08.4	6414_PstI_L387	chr08	52.87	5207995	chr01	-	0.398	11.01	Portis et al. 2015
	Fruit morphology	total yield fruit weight	tyfwE08,ML	11486_PstI_L345	chr08	45.23	7273375	chr01	7	-	8.6	Portis et al. 2014
	Plant morphology	Abaxial leaf lateral venation prickliness	abllavepriE08.4	11486_PstI_L345	chr08	45.23	7273375	chr01	-	0.178	7.04	Portis et al. 2015
	Plant morphology	Stem prickliness	stpriE08.4	11486_PstI_L345	chr08	45.23	7273375	chr01	-	0.178	5.06	Portis et al. 2015
Cluster 2.1	Fruit morphology	early yield	eyE02,ML	19677_PstI_L468	chr02	8.84	36827332	chr02	24.24	-	51.3	Portis et al. 2014
	Fruit morphology	early yield fruit number	eyfnE02,ML	19677_PstI_L468	chr02	8.84	36827332	chr02	20.65	-	45.6	Portis et al. 2014
	Fruit morphology	early yield fruit weight	eyfwE02,ML	19677_PstI_L468	chr02	8.84	36827332	chr02	23.17	-	35.9	Portis et al. 2014
	Fruit morphology	fruit diameter 1/2	fd1/2E02,ML	19677_PstI_L468	chr02	8.84	36827332	chr02	17.24	-	21.7	Portis et al. 2014
	Fruit morphology	fruit diameter 3/4	fd3/4E02,ML	19677_PstI_L468	chr02	8.84	36827332	chr02	20.26	-	38.2	Portis et al. 2014
	Fruit morphology	fruit diameter max	fdmaxE02,ML	19677_PstI_L468	chr02	8.84	36827332	chr02	19.42	-	30.2	Portis et al. 2014
	Fruit morphology	fruit diameter 3/4	fd3/4E02,MT	19677_PstI_L468	chr02	8.84	36827332	chr02	5.82	-	12.8	Portis et al. 2014
	Fruit morphology	fruit weight	fwE02,ML	19677_PstI_L468	chr02	8.84	36827332	chr02	21.16	-	40	Portis et al. 2014
	Fruit morphology	fruit weight	fwE02,MT	19677_PstI_L468	chr02	8.84	36827332	chr02	22	-	34.7	Portis et al. 2014
	Fruit morphology	peduncle length	pedlE02a,ML	19677_PstI_L468	chr02	8.84	36827332	chr02	7.84	-	11.3	Portis et al. 2014
	Fruit morphology	peduncle length	fdmaxE02,MT	19677_PstI_L468	chr02	8.84	36827332	chr02	6.08	-	13.1	Portis et al. 2014
	Fruit morphology	total yield	tyE02,ML	19677_PstI_L468	chr02	8.84	36827332	chr02	25.6	-	53	Portis et al. 2014
	Fruit morphology	total yield fruit weight	tyfwE02,ML	19677_PstI_L468	chr02	8.84	36827332	chr02	20.38	-	31.1	Portis et al. 2014
	Fruit morphology	early yield	eyE02,MT	C2_At1g30580	chr02	5.9	40498657	chr02	9.02	-	21.5	Portis et al. 2014
	Fruit morphology	total yield fruit number	tyfnE02,ML	C2_At1g30580	chr02	5.91	40498657	chr02	24.78	-	51.9	Portis et al. 2014
Cluster 2.2	Plant morphology	Adaxial leaf prickles number	adlprinE02.1	3390_PstI_L462	chr02	51.78	127023315	chr02	-	0.23	5	Portis et al. 2015	BMBZ	Combined	Leaf	area	Le/A.2	2	145615187	57.5	2.9	1.44821e+08	1.4641e+08	0.09
	Plant morphology	Adaxial leaf prickles number	adlprinE02.1	21901_PstI_L329	chr02	58.27	144544918	chr02	-	0.199	4.09	Portis et al. 2015	BMMB	Location 1	Longitudinal Fruit	Maximum Height	Lon/MaxH.2	2	149311728	63.7	4.9	1.4911e+08	1.4947e+08	0.14
	Plant morphology	Abaxial leaf lateral venation prickliness	abllavepriE02.1	881_PstI_L322	chr02	66.55	150644588	chr02	-	0.257	16	Portis et al. 2015	BMMB	Location 1	Longitudinal Fruit	Height Mid-Width	Lon/HmW.2	2	149311728	63.7	4.3	1.49096e+08	1.49484e+08	0.13
	Plant morphology	Stem prickliness	stpriE02.1	881_PstI_L322	chr02	66.55	150644588	chr02	-	0.257	6.02	Portis et al. 2015	BMMB	Combined	Longitudinal Fruit	Maximum Height	Lon/MaxH.2.1	2	149311728	63.7	3.9	1.49139e+08	1.49384e+08	0.11
	Fruit morphology	peduncle length	pedlE02.1	21228_PstI_L321	chr02	66.95	151111103	chr02	-	0.246	7.04	Portis et al. 2015	BJZP	Combined	Longitudinal Fruit	Curved Fruit Shape Index	Lon/CurSh.2	2	154445865	68.9	3.9	1.54293e+08	1.57051e+08	0.14
	Anthocyanins	Stem anthocyanin	steanE02.MT	29527_PstI_L459	chr02	71.05	153305145	chr02	4.92	-	4.4	Barchi et al. 2012	ADSC	Combined	Longitudinal Fruit	Maximum Height	Lon/MaxH.2.2	2	156284586	70.1	3.8	1.55931e+08	156587725	0.11
	Plant morphology	Abaxial leaf central venation prickliness	ablcevepriE02.2	30734_PstI_L376	chr02	78.55	156347494	chr02	-	0.487	9.05	Portis et al. 2015	ANCF	Combined	Longitudinal Fruit	Height Mid-Width	Lon/HmW.2.1	2	156890864	71.3	4.9	156809741	156999028	0.15
	Plant morphology	Abaxial leaf lateral venation prickliness	abllavepriE02.2	30734_PstI_L376	chr02	78.55	156347494	chr02	-	0.487	16.02	Portis et al. 2015	AQFE	Combined	Longitudinal Fruit	Curved Height	Lon/CurH.2	2	156944946	71.5	9.1	1.56801e+08	1.57017e+08	0.26
	Plant morphology	Flowering time	flwtE02.2	26747_PstI_L231	chr02	81.19	158074009	chr02	-	0.372	8.08	Portis et al. 2015	AMPW	Combined	Longitudinal Fruit	Maximum Height	Lon/MaxH.2.3	2	159579984	78.8	3.9	1.59518e+08	1.59612e+08	0.11
	Fruit morphology	peduncle length	pedlE02.2	12895_PstI_L458	chr02	82.62	158552314	chr02	-	0.387	7.01	Portis et al. 2015	ANWH	Location 1	PhenologyAnd FlowerMorphology	Breaker	Phe/Break.2	2	159623436	80.1	5.1	1.58218e+08	160708498	0.17
	Plant morphology	Abaxial leaf central venation prickliness	ablcevepriE02.2	12895_PstI_L458	chr02	82.62	158552314	chr02	-	0.387	9.03	Portis et al. 2015	AFLP	Location 2	Longitudinal Fruit	Perimeter	Lon/P.2	2	160018004	80.9	3.8	159820720	160412572	0.13
	Plant morphology	Abaxial leaf lateral venation prickliness	abllavepriE02.2	12895_PstI_L458	chr02	82.62	158552314	chr02	-	0.387	5	Portis et al. 2015	ALTD	Location 2	Latitudinal Fruit	Lobedness Degree	Lat/Lob.2	2	160012159	81.7	3.1	160012159	1.60349e+08	0.09
	Plant morphology	Adaxial leaf central venation prickliness	adlcevepriE02.2	12895_PstI_L458	chr02	82.62	158552314	chr02	-	0.387	8.07	Portis et al. 2015	AIWP	Combined	Latitudinal Fruit	Lobedness Degree	Lat/Lob.2.1	2	142849032	88.6	3.6	1.33787e+08	1.51575e+08	0.13
	Plant morphology	Stem prickliness	stpriE02.2	12895_PstI_L458	chr02	82.62	158552314	chr02	-	0.387	5.08	Portis et al. 2015	ANSU	Location 2	Longitudinal Fruit	Perimeter	Lon/P.2.1	2	162986837	91.4	4.4	1.62415e+08	1.6313e+08	0.15
	Plant morphology	Stem prickliness	stpriE02.2	10910_PstI_L310	chr02	84.35	159822034	chr02	-	0.283	8.03	Portis et al. 2015	ACVQ	Combined	PhenologyAnd FlowerMorphology	Breaker	Phe/Break.2.1	2	163177332	91.6	8.3	163177332	1.63384e+08	0.27
	Fruit morphology	resistance to mechanical penetration	outfirE02.3	20483_PstI_L367	chr02	97.62	163080304	chr02	-	0.492	5.02	Portis et al. 2015	ACVQ	Location 2	Longitudinal Fruit	Ellipsoid	Lon/Ell.2.1	2	163177332	91.6	3.6	163177332	1.63487e+08	0.18
	Fruit morphology	resistance to mechanical penetration	outfirE02b,ML	37035_PstI_L438	chr02	102.31	165305204	chr02	4.34	-	8.1	Portis et al. 2014	ACVQ	Location 2	PhenologyAnd FlowerMorphology	Breaker	Phe/Break.2.2	2	163177332	91.6	4.7	163177332	1.63487e+08	0.14
	Fruit morphology	peduncle length	pedlE02b,ML	14449_PstI_L302	chr02	103.27	165645533	chr02	7.24	-	10.3	Portis et al. 2014	ACVQ	Location 2	Longitudinal Fruit	Curved Height	Lon/CurH.2.1	2	163177332	91.6	3.7	163177332	1.63487e+08	0.13
	Fruit morphology	fruit diameter 3/4	fd3/4E02.3	17960_PstI_L439	chr02	104.33	166189689	chr02	-	0.215	7.03	Portis et al. 2015	BHRR	Location 2	Longitudinal Fruit	Perimeter	Lon/P.2.2	2	164209516	92.6	5.1	1.64141e+08	1.64932e+08	0.17
	Fruit morphology	fruit shape	fsE02.3	17960_PstI_L439	chr02	104.33	166189689	chr02	-	0.215	5.08	Portis et al. 2015	AUPV	Combined	Longitudinal Fruit	Width Widest Pos	Lon/WwP.2	2	163985860	93.2	3.7	1.63876e+08	1.6446e+08	0.11
	Fruit morphology	peduncle length	pedlE02,MT	17960_PstI_L439	chr02	104.33	166189689	chr02	7.77	-	15.1	Portis et al. 2014	AMFN	Location 2	Latitudinal Fruit	Lobedness Degree	Lat/Lob.2.2	2	164184474	94.1	5.7	1.63996e+08	1.64385e+08	0.16
													AKFP	Location 1	Leaf	Maximum Height	Le/MaxH.2	2	164679667	96.2	3.4	1.6135e+08	1.65568e+08	0.11
													BSEP	Location 2	Latitudinal Fruit	Lobedness Degree	Lat/Lob.2.3	2	165863585	97	4.2	1.65415e+08	1.65976e+08	0.12
													BNXE	Location 2	Longitudinal Fruit	Width Widest Pos	Lon/WwP.2	2	169002416	102.6	6.1	1.68806e+08	1.69255e+08	0.23
Cluster 3.1	Fruit morphology	Fruit curvature	fcurE09.4	14912_PstI_L344	chr09	113.15	10097256	chr03	-	0.304	6.09	Portis et al. 2015
	Fruit morphology	Inner fruit firmness	intfirE09.3	30505_PstI_L320	chr09	85.28	23024114	chr03	-	0.429	6	Portis et al. 2015
	Fruit morphology	Inner fruit firmness	intfirE09.3	35749_PstI_L350	chr09	85.66	23024656	chr03	-	0.429	6	Portis et al. 2015
	Fruit morphology	fruit weight	fwE09.3	2227_PstI_L404	chr09	81.51	26789798	chr03	-	0.335	5.03	Portis et al. 2015
	Fruit morphology	Flesh color	flcolE09.2	15119_PstI_L422	chr09	64.75	35019334	chr03	-	0.398	5.03	Portis et al. 2015
	Fruit morphology	Fruit diameter max position	fdmaxpE09.2	15119_PstI_L422	chr09	64.75	35019334	chr03	-	0.398	5.03	Portis et al. 2015
	Fruit morphology	Inner fruit firmness	intfirE09.2	15119_PstI_L422	chr09	64.75	35019334	chr03	-	0.398	11.03	Portis et al. 2015
Cluster 3.2	Fruit morphology	early yield fruit weight	eyfwE03,ML	4482_PstI_L403	chr03	132.57	216102502	chr03	5.38	-	6.3	Portis et al. 2014	ARPI	Location 2	Latitudinal Fruit	Pericarp Area	Lat/PerA.3	3	219385817	83.3	3	2.18408e+08	2.19679e+08	0.08
	Fruit morphology	fruit shape	fsE03b,ML	4482_PstI_L403	chr03	132.58	216102502	chr03	4.55	-	4	Portis et al. 2014	AKHS	Location 2	Latitudinal Fruit	Maximum Width	Lat/MaxW.3.3	3	218803599	83.8	5.6	2.18445e+08	2.1913e+08	0.14
	Fruit morphology	fruit diameter 1/2	fd1/2E03b,ML	22182_PstI_L472	chr03	65.97	223386287	chr03	4.35	-	4.3	Portis et al. 2014	AKHS	Location 2	Latitudinal Fruit	Perimeter	Lat/P.3.1	3	218803599	83.8	4.6	2.18031e+08	2.19334e+08	0.12
	Fruit morphology	resistance to mechanical penetration	outfirE03,ML	8670_PstI_L319	chr03	76.97	232144951	chr03	4.31	-	7.8	Portis et al. 2014	BJXH	Combined	Leaf	Perimeter	Le/P.3	3	221602508	86.7	4	2.20681e+08	2.23522e+08	0.14
	Fruit morphology	fruit length	flE03,ML	20727_PstI_L369	chr03	94.67	241845042	chr03	12.37	-	17.8	Portis et al. 2014	BMFG	Combined	Longitudinal Fruit	Area	Lon/A.3	3	225800147	94.9	3.8	2.25043e+08	2.26012e+08	0.12
	Fruit morphology	fruit length	flE03,MT	20727_PstI_L369	chr03	94.67	241845042	chr03	6.3	-	11.5	Portis et al. 2014	APKA	Location 2	Leaf	area	Le/A.3	3	227495732	97.7	3.2	2.24622e+08	2.2795e+08	0.1
	Fruit morphology	fruit shape	fsE03a,ML	20727_PstI_L369	chr03	94.67	241845042	chr03	15.6	-	16.3	Portis et al. 2014	BCGF	Combined	Longitudinal Fruit	Maximum Height	Lon/MaxH.3	3	230369650	99.6	5.7	2.30353e+08	230388115	0.17
	Fruit morphology	fruit shape	fsE03,MT	20727_PstI_L369	chr03	94.67	241845042	chr03	20	-	28.2	Portis et al. 2014	AZCI	Combined	Longitudinal Fruit	Area	Lon/A.3.1	3	230425045	100.8	4.5	2.28808e+08	232951810	0.14
	Fruit morphology	green ring	gringE03.1	20727_PstI_L369	chr03	94.67	241845042	chr03	-	0.361	7.03	Portis et al. 2015	ADVI	Combined	Longitudinal Fruit	Perimeter	Lon/P.3	3	232446457	101.8	4.9	2.29163e+08	2.39014e+08	0.14
	Fruit morphology	Inner fruit firmness	intfirE03.1	20727_PstI_L369	chr03	94.67	241845042	chr03	-	0.361	6.06	Portis et al. 2015	AFe P	Combined	Longitudinal Fruit	Height Mid-Width	Lon/HmW.3	3	236551361	102.3	6.6	2.36051e+08	2.36751e+08	0.19
	Fruit morphology	Inner fruit firmness	intfirE03.1	14446_PstI_L429	chr03	92.97	242483071	chr03	-	0.319	6.07	Portis et al. 2015	AMOJ	Location 2	Longitudinal Fruit	Maximum Height	Lon/MaxH.3.1	3	242686272	111.5	4.8	2.41546e+08	2.44016e+08	0.15
	Fruit morphology	Inner fruit firmness	intfirE03.1	26128_PstI_L421	chr03	92.97	242573370	chr03	-	0.33	6.07	Portis et al. 2015	AFQV	Location 2	Longitudinal Fruit	Maximum Width	Lon/MaxW.3	3	244586331	114	5.6	244377781	244690606	0.16
	Fruit morphology	fruit diameter 3/4	fd3/4E03.2	7721_PstI_L402	chr03	110.26	246574598	chr03	-	0.314	7.04	Portis et al. 2015	AFQV	Location 2	Longitudinal Fruit	Area	Lon/A.3.2	3	244586331	114	4.3	2.44552e+08	244690606	0.14
	Fruit morphology	fruit diameter max	fdmaxE03.2	7721_PstI_L402	chr03	110.26	246574598	chr03	-	0.314	7.03	Portis et al. 2015	ANOF	Location 2	Longitudinal Fruit	Maximum Width	Lon/MaxW.3.1	3	245524806	116.7	5.4	242787426	249174646	0.16
	Fruit morphology	fruit weight	fwE03.2	7721_PstI_L402	chr03	110.26	246574598	chr03	-	0.314	5	Portis et al. 2015	AVJY	Location 2	Longitudinal Fruit	Area	Lon/A.3.3	3	249174646	118.3	5.1	2.48785e+08	2.49245e+08	0.16
	Fruit morphology	fruit diameter max	fdmaxE03,ML	28964_PstI_L374	chr03	113.69	248116776	chr03	7.22	-	9.3	Portis et al. 2014	AVJY	Location 2	Longitudinal Fruit	Maximum Height	Lon/MaxH.3.2	3	249174646	118.3	3.6	2.48765e+08	2.49235e+08	0.11
	Fruit morphology	early yield fruit weight	eyfwE03,MT	9286_PstI_L295	chr03	117.54	251019860	chr03	3.8	-	7.6	Portis et al. 2014	BALU	Location 1	Latitudinal Fruit	Pericarp Area	Lat/PerA.3.2	3	251390640	129.4	5.7	2.51337e+08	2.51535e+08	0.17
	Fruit morphology	Fruit apex shape	fasE03.2	9286_PstI_L295	chr03	117.54	251019860	chr03	-	0.194	10.02	Portis et al. 2015	BPWP	Location 1	Latitudinal Fruit	Height Mid-Width	Lat/HmW.3	3	252455211	135.3	2.9	2.52311e+08	2.52897e+08	0.06
	Fruit morphology	fruit diameter 1/2	fd1/2E03a,ML	9286_PstI_L295	chr03	117.54	251019860	chr03	6.54	-	7	Portis et al. 2014
	Fruit morphology	fruit diameter 3/4	fd3/4E03,MT	9286_PstI_L295	chr03	117.54	251019860	chr03	7.74	-	17.5	Portis et al. 2014
	Fruit morphology	total yield fruit weight	tyfwE03,ML	9286_PstI_L295	chr03	117.54	251019860	chr03	5.27	-	6.3	Portis et al. 2014
	Fruit morphology	fruit diameter 1/2	fd1/2E03,MT	37165_PstI_L327	chr03	123.42	252725015	chr03	10.3	-	23.9	Portis et al. 2014
	Fruit morphology	fruit diameter 3/4	fd3/4E03,ML	37165_PstI_L327	chr03	123.42	252725015	chr03	5.63	-	8.4	Portis et al. 2014
	Fruit morphology	fruit diameter max	fdmaxE03,MT	37165_PstI_L327	chr03	123.42	252725015	chr03	8.7	-	19.5	Portis et al. 2014
	Fruit morphology	fruit weight	fwE03,ML	37165_PstI_L327	chr03	123.42	252725015	chr03	4.28	-	6.2	Portis et al. 2014
	Fruit morphology	fruit weight	fwE03.3	1956_PstI_L305	chr03	135.44	256852836	chr03	-	0.277	5	Portis et al. 2015
	Fruit morphology	Leaf length	lleE03.3	1956_PstI_L305	chr03	135.44	256852836	chr03	-	0.277	9.01	Portis et al. 2015
	Plant morphology	Leaf width	lwE03.3	1956_PstI_L305	chr03	135.44	256852836	chr03	-	0.277	6.09	Portis et al. 2015
	Fruit morphology	fruit weight	fwE03,MT	26056_PstI_L368	chr03	134.99	256874954	chr03	9.82	-	12.8	Portis et al. 2014
	Fruit morphology	fruit weight	fwE03.3	26056_PstI_L368	chr03	134.99	256874954	chr03	-	0.45	5.05	Portis et al. 2015
	Fruit morphology	Leaf length	lleE03.3	26056_PstI_L368	chr03	134.99	256874954	chr03	-	0.45	8.09	Portis et al. 2015
	Fruit morphology	total yield fruit weight	tyfwE03,MT	26056_PstI_L368	chr03	134.99	256874954	chr03	4.57	-	8.8	Portis et al. 2014
	Plant morphology	Leaf width	lwE03.3	26056_PstI_L368	chr03	134.99	256874954	chr03	-	0.45	6.08	Portis et al. 2015
Cluster 6	Fruit morphology	fruit calix prikliness	fcpriE06.2	38180_PstI_L401	chr06	76.91	195886955	chr06	-	0.487	7.07	Portis et al. 2015	ACZP	Location 1	Latitudinal Fruit	Maximum Width	Lat/MaxW.6	6	195889796	66.1	3.2	1.95031e+08	1.96503e+08	0.06
	Plant morphology	Abaxial leaf central venation prickliness	ablcevepriE06.2	38180_PstI_L401	chr06	76.91	195886955	chr06	-	0.487	20	Portis et al. 2015	AITQ	Combined	Latitudinal Fruit	Lobedness Degree	Lat/Lob.6	6	202675038	74.4	3.9	2.02131e+08	2.02856e+08	0.1
	Plant morphology	Abaxial leaf lateral venation prickliness	abllavepriE06.2	38180_PstI_L401	chr06	76.91	195886955	chr06	-	0.487	7.05	Portis et al. 2015	ADVS	Combined	PhenologyAnd FlowerMorphology	Penduncle Position	Phe/PedPos.6.1	6	212200414	95.4	4	2.11702e+08	2.12628e+08	0.13
	Plant morphology	Abaxial leaf prickles number	ablprinE06.2	38180_PstI_L401	chr06	76.91	195886955	chr06	-	0.487	8.06	Portis et al. 2015	AKSJ	Combined	PhenologyAnd FlowerMorphology	Penduncle Position	Phe/PedPos.6.2	6	214407417	98.5	4.5	2.14211e+08	2.14767e+08	0.14
	Plant morphology	Adaxial leaf central venation prickliness	adlcevepriE06.2	38180_PstI_L401	chr06	76.91	195886955	chr06	-	0.487	21.02	Portis et al. 2015	AOSH	Location 1	Leaf	Maximum Height	Le/MaxH.6	6	231935644	125.3	4	2.317e+08	2.33255e+08	0.15
	Plant morphology	Adaxial leaf lateral venation prickliness	adllavepriE06.2	38180_PstI_L401	chr06	76.91	195886955	chr06	-	0.487	8.05	Portis et al. 2015	BLUY	Location 2	Capsaicinoid	NDHC	Cap/NDHC.6	6	236837082	135.7	3.9	2.36766e+08	2.3712e+08	0.11
	Plant morphology	Adaxial leaf prickles number	adlprinE06.2	38180_PstI_L401	chr06	76.91	195886955	chr06	-	0.487	7.07	Portis et al. 2015
	Plant morphology	Stem prickliness	stpriE06.2	38180_PstI_L401	chr06	76.91	195886955	chr06	-	0.487	5.03	Portis et al. 2015
	Plant morphology	Abaxial leaf central venation prickliness	ablcevepriE06.3	29662_PstI_L255	chr06	98.72	214502511	chr06	-	0.22	6.03	Portis et al. 2015
	Plant morphology	Abaxial leaf lateral venation prickliness	abllavepriE06.3	29662_PstI_L255	chr06	98.72	214502511	chr06	-	0.22	12.02	Portis et al. 2015
	Plant morphology	Adaxial leaf central venation prickliness	adlcevepriE06.3	29662_PstI_L255	chr06	98.72	214502511	chr06	-	0.22	6.09	Portis et al. 2015
	Plant morphology	Adaxial leaf lateral venation prickliness	adllavepriE06.3	29662_PstI_L255	chr06	98.72	214502511	chr06	-	0.22	12.01	Portis et al. 2015
	Plant morphology	Stem prickliness	stpriE06.3	29662_PstI_L255	chr06	98.72	214502511	chr06	-	0.22	8.04	Portis et al. 2015
	Fruit morphology	fruit calix prikliness	fcpriE06.4	36272_PstI_L411	chr06	151.48	234636552	chr06	-	0.492	7.04	Portis et al. 2015
	Plant morphology	Abaxial leaf central venation prickliness	ablcevepriE06.4	36272_PstI_L411	chr06	151.48	234636552	chr06	-	0.492	19.09	Portis et al. 2015
	Plant morphology	Abaxial leaf lateral venation prickliness	abllavepriE06.4	36272_PstI_L411	chr06	151.48	234636552	chr06	-	0.492	7	Portis et al. 2015
	Plant morphology	Abaxial leaf prickles number	ablprinE06.4	36272_PstI_L411	chr06	151.48	234636552	chr06	-	0.492	9.05	Portis et al. 2015
	Plant morphology	Adaxial leaf central venation prickliness	adlcevepriE06.4	36272_PstI_L411	chr06	151.48	234636552	chr06	-	0.492	21.09	Portis et al. 2015
	Plant morphology	Adaxial leaf lateral venation prickliness	adllavepriE06.4	36272_PstI_L411	chr06	151.48	234636552	chr06	-	0.492	7.01	Portis et al. 2015
	Plant morphology	Adaxial leaf prickles number	adlprinE06.4	36272_PstI_L411	chr06	151.48	234636552	chr06	-	0.492	10.08	Portis et al. 2015
	Plant morphology	Stem prickliness	stpriE06.4	36272_PstI_L411	chr06	151.48	234636552	chr06	-	0.492	5	Portis et al. 2015
	Plant morphology	Stem prickliness	stpriE06.4	30320_PstI_L251	chr06	152.13	235412592	chr06	-	0.466	6.01	Portis et al. 2015
Cluster 7	Fruit morphology	fruit calix prikliness	fcpriE07.3	12480_PstI_L414	chr07	62.81	220114358	chr07	-	0.346	8	Portis et al. 2015	ASAX	Location 1	Latitudinal Fruit	Maximum Width	Lat/MaxW.7	7	208852165	79.2	4.7	2.01391e+08	2.10657e+08	0.15
	Fruit morphology	fruit shape	fsE07,MT	12480_PstI_L414	chr07	62.81	220114358	chr07	11.3	-	14	Portis et al. 2014	ACWL	Location 2	Latitudinal Fruit	Width Mid-height	Lat/WmH.7	7	211980993	80.5	3.7	2.11181e+08	2.12354e+08	0.09
	Plant morphology	Abaxial leaf central venation prickliness	ablcevepriE07.3	12480_PstI_L414	chr07	62.81	220114358	chr07	-	0.346	9.03	Portis et al. 2015	AFTV	Location 2	Leaf	Petiole	Le/Pet.7	7	222863375	100.9	3.6	2.2121e+08	2.2417e+08	0.09
	Plant morphology	Abaxial leaf lateral venation prickliness	abllavepriE07.3	12480_PstI_L414	chr07	62.81	220114358	chr07	-	0.346	14.08	Portis et al. 2015	AFTV	Combined	Leaf	Petiole	Le/Pet.7.1	7	222863375	101.1	4.2	2.22256e+08	2.23022e+08	0.1
	Plant morphology	Abaxial leaf prickles number	ablprinE07.3	12480_PstI_L414	chr07	62.81	220114358	chr07	-	0.346	5.07	Portis et al. 2015
	Plant morphology	Adaxial leaf central venation prickliness	adlcevepriE07.3	12480_PstI_L414	chr07	62.81	220114358	chr07	-	0.346	8.09	Portis et al. 2015
	Plant morphology	Adaxial leaf lateral venation prickliness	adllavepriE07.3	12480_PstI_L414	chr07	62.81	220114358	chr07	-	0.346	12	Portis et al. 2015
	Plant morphology	Adaxial leaf prickles number	adlprinE07.3	12480_PstI_L414	chr07	62.81	220114358	chr07	-	0.346	4.08	Portis et al. 2015
	Plant morphology	Stem prickliness	stpriE07.3	12480_PstI_L414	chr07	62.81	220114358	chr07	-	0.346	11.03	Portis et al. 2015
	Fruit morphology	fruit diameter 1/4	fd1/4E07.3	14130_PstI_L378	chr07	62.16	222877464	chr07	-	0.194	6.04	Portis et al. 2015
	Fruit morphology	fruit length	flE07,ML	14130_PstI_L378	chr07	62.16	222877464	chr07	4.1	-	5.2	Portis et al. 2014
	Fruit morphology	early yield	eyE07,MT	22387_PstI_L373	chr07	65.4	223320136	chr07	4.15	-	9.2	Portis et al. 2014
	Fruit morphology	fruit length	flE07,MT	22387_PstI_L373	chr07	65.4	223320136	chr07	5.98	-	10.9	Portis et al. 2014
	Fruit morphology	fruit shape	fsE07,ML	22387_PstI_L373	chr07	65.4	223320136	chr07	8.7	-	8.2	Portis et al. 2014
	Fruit morphology	total yield fruit number	tyE02,MT	C2_At1g30580	chr07	5.91	225272310	chr07	9.16	-	23.7	Portis et al. 2014
Cluster 8	Fruit morphology	Fruit curvature	fcurE01.3	27031_PstI_L365	chr01	110.78	134011857	chr08	-	0.314	7.05	Portis et al. 2015
	Fruit morphology	fruit diameter 1/2	fd1/2E01.3	27031_PstI_L365	chr01	110.78	134011857	chr08	-	0.314	6.04	Portis et al. 2015
	Fruit morphology	fruit diameter 1/4	fd1/4E01.3	27031_PstI_L365	chr01	110.78	134011857	chr08	-	0.314	6.09	Portis et al. 2015
	Fruit morphology	fruit diameter 3/4	fd3/4E01.3	27031_PstI_L365	chr01	110.78	134011857	chr08	-	0.314	7.02	Portis et al. 2015
	Fruit morphology	fruit diameter max	fdmaxE01.3	27031_PstI_L365	chr01	110.78	134011857	chr08	-	0.314	6.06	Portis et al. 2015
	Fruit morphology	fruit length	flE01.3	27031_PstI_L365	chr01	110.78	134011857	chr08	-	0.314	5	Portis et al. 2015
	Fruit morphology	fruit shape	fsE01.3	27031_PstI_L365	chr01	110.78	134011857	chr08	-	0.314	8.05	Portis et al. 2015
	Fruit morphology	fruit weight	fwE01.3	27031_PstI_L365	chr01	110.78	134011857	chr08	-	0.314	6.01	Portis et al. 2015
	Fruit morphology	Inner fruit firmness	intfirE01.3	27031_PstI_L365	chr01	110.78	134011857	chr08	-	0.314	5.02	Portis et al. 2015
	Fruit morphology	fruit length	flE01,ML	645_PstI_L326	chr01	117.24	136146251	chr08	8.78	-	12	Portis et al. 2014
	Fruit morphology	fruit shape	fsE01,MT	645_PstI_L326	chr01	117.24	136146251	chr08	5.69	-	6.4	Portis et al. 2014
Cluster 9	Fruit morphology	early yield fruit weight	eyfwE12b,MT	15006_PstI_L348	chr12	5.94	245322526	chr09	3.88	-	7.8	Portis et al. 2014	BSAL	Location 1	Latitudinal Fruit	Perimeter	Lat/P.9	9	248558469	85.7	4.8	248005983	249295117	0.12
	Fruit morphology	Fruit apex shape	fasE12.1	34114_PstI_L311	chr12	8.37	247048412	chr09	-	0.445	9.08	Portis et al. 2015	BSAL	Location 1	Latitudinal Fruit	Height Mid-Width	Lat/HmW.9	9	248558469	85.7	4.8	248190145	249203036	0.13
													ABCO	Location 2	Latitudinal Fruit	Perimeter	Lat/P.9.1	9	249295117	86.1	3.3	2.49055e+08	2.49423e+08	0.06
													ABCO	Location 1	Latitudinal Fruit	Pericarp Thickness	Lat/PerTh.9	9	249295117	86.3	3.3	2.49271e+08	2.49445e+08	0.08
													AEOV	Location 1	Latitudinal Fruit	Perimeter	Lat/P.9.2	9	249618837	89	5.5	2.49589e+08	2.49757e+08	0.13
													AEOV	Location 1	Latitudinal Fruit	Pericarp Thickness	Lat/PerTh.9.1	9	249618837	89	3.6	2.49595e+08	2.49847e+08	0.09
Cluster 10.1	Fruit morphology	Flesh color	flcolE10.3	28881_PstI_L382	chr10	110.73	19762560	chr10	-	0.162	15.09	Portis et al. 2015
	Fruit morphology	Inner fruit firmness	intfirE10.3	28881_PstI_L382	chr10	110.73	19762560	chr10	-	0.162	8.02	Portis et al. 2015
	Fruit morphology	Flesh color	flcolE10.4	2542_PstI_L356	chr10	129.08	22089091	chr10	-	0.199	12	Portis et al. 2015
	Fruit morphology	Inner fruit firmness	intfirE10.4	2542_PstI_L356	chr10	129.08	22089091	chr10	-	0.199	9.03	Portis et al. 2015
Cluster 10.2	Anthocyanins	Abaxial leaf lamina anthocyanin	ablanE10a.ML	15158_PstI_L379	chr10	68.92	182218051	chr10	29.89	-	45.2	Barchi et al. 2012
	Anthocyanins	Abaxial leaf lamina anthocyanin	adlanE10.ML	15158_PstI_L379	chr10	69.39	182218051	chr10	36.98	-	60.6	Barchi et al. 2012
	Anthocyanins	Abaxial leaf lamina anthocyanin	adlanE10.MT	15158_PstI_L379	chr10	69.39	182218051	chr10	44.96	-	60.9	Barchi et al. 2012
	Anthocyanins	Stem anthocyanin	steanE10.2	19126_PstI_L349	chr10	69.39	182523182	chr10	-	0.07	5,7	Portis et al. 2015
	Anthocyanins	Adaxial leaf venation anthocyanin	adlveanE10.2	19126_PstI_L349	chr10	69.39	182523182	chr10	-	0.05	5,7	Portis et al. 2015
	Fruit morphology	Flesh color	flcolE10.2	19126_PstI_L349	chr10	69.39	182523182	chr10	-	0.1	5,7	Portis et al. 2015
Cluster 10.3	Fruit morphology	green ring	gringE10.2	38238_PstI_L320	chr10	89.07	217956874	chr10	-	0.215	9.04	Portis et al. 2015
	Fruit morphology	Leaf hairiness	lhaE10.2	38238_PstI_L320	chr10	89.07	217956874	chr10	-	0.215	8.08	Portis et al. 2015
	Plant morphology	Plant growth habit	habE10,ML	38238_PstI_L320	chr10	89.07	217956874	chr10	5.16	-	11.5	Portis et al. 2014
	Fruit morphology	Calyx coverage	cacovE10.2	20861_PstI_L375	chr10	92.07	220380728	chr10	-	0.382	6.02	Portis et al. 2015
	Fruit morphology	Leaf hairiness	lhaE10.2	20861_PstI_L375	chr10	92.07	220380728	chr10	-	0.382	5.03	Portis et al. 2015
	Fruit morphology	Fruit curvature	fcurE10.4	2661_PstI_L298	chr10	126.41	231973200	chr10	-	0.152	6	Portis et al. 2015
	Fruit morphology	fruit length	flE10.4	2661_PstI_L298	chr10	126.41	231973200	chr10	-	0.152	5.03	Portis et al. 2015
	Fruit morphology	fruit shape	fsE10.4	2661_PstI_L298	chr10	126.41	231973200	chr10	-	0.152	5.02	Portis et al. 2015
	Fruit morphology	Inner fruit firmness	intfirE10.4	2661_PstI_L298	chr10	126.41	231973200	chr10	-	0.152	9.02	Portis et al. 2015
	Fruit morphology	resistance to mechanical penetration	outfirE10.4	2661_PstI_L298	chr10	126.41	231973200	chr10	-	0.152	5.08	Portis et al. 2015
	Fruit morphology	Flesh color	flcolE10.4	19049_PstI_L434	chr10	127.53	232256326	chr10	-	0.236	17.03	Portis et al. 2015
	Fruit morphology	Inner fruit firmness	intfirE10.4	19049_PstI_L434	chr10	127.73	232256326	chr10	-	0.236	10.06	Portis et al. 2015
	Fruit morphology	Flesh color	flcolE10.4	9914_PstI_L326	chr10	127.53	232316713	chr10	-	0.188	12.05	Portis et al. 2015
	Fruit morphology	Inner fruit firmness	intfirE10.4	9914_PstI_L326	chr10	127.53	232316713	chr10	-	0.188	7	Portis et al. 2015
	Fruit morphology	fruit diameter 1/4	fd1/4E10.4	3382_PstI_L285	chr10	128.34	233176373	chr10	-	0.298	5	Portis et al. 2015
	Fruit morphology	fruit diameter max	fdmaxE10.4	3382_PstI_L285	chr10	128.34	233176373	chr10	-	0.298	5.03	Portis et al. 2015
	Fruit morphology	fruit weight	fwE10.4	3382_PstI_L285	chr10	128.34	233176373	chr10	-	0.298	5	Portis et al. 2015
	Fruit morphology	fruit diameter 1/4	fd1/4E10.4	33571_PstI_L387	chr10	128.55	233365124	chr10	-	0.298	5	Portis et al. 2015
	Fruit morphology	fruit diameter max	fdmaxE10.4	33571_PstI_L387	chr10	128.55	233365124	chr10	-	0.298	5.03	Portis et al. 2015
	Fruit morphology	fruit weight	fwE10.4	33571_PstI_L387	chr10	128.55	233365124	chr10	-	0.298	5	Portis et al. 2015
Cluster 11	Fruit morphology	early yield fruit weight	eyfwE12,ML	15702_PstI_L354	chr12	94.71	243851167	chr11	9.29	-	11.5	Portis et al. 2014	AMAU	Location 2	Latitudinal Fruit	Perimeter	Lat/P.11	11	250174217	70.8	4.4	2.49474e+08	2.50306e+08	0.11
	Fruit morphology	Fruit curvature	fcurE12.2	15702_PstI_L354	chr12	94.71	243851167	chr11	-	0.199	8.05	Portis et al. 2015	BJZU	Location 1	Latitudinal Fruit	Height Mid-Width	Lat/HmW.11.1	11	252932369	77.1	4.9	251959775	254229161	0.15
	Fruit morphology	fruit diameter 1/2	fd1/2E12,ML	15702_PstI_L354	chr12	94.71	243851167	chr11	8.26	-	9	Portis et al. 2014	BJZU	Location 1	Latitudinal Fruit	Maximum Height	Lat/MaxH.11	11	252932369	77.1	3.9	251172437	254229161	0.11
	Fruit morphology	fruit diameter 3/4	fd3/4E12,ML	15702_PstI_L354	chr12	94.71	243851167	chr11	5.42	-	8.1	Portis et al. 2014	BJZU	Location 1	Latitudinal Fruit	Area	Lat/A.11.1	11	252932369	77.1	4.4	251774519	254229161	0.15
	Fruit morphology	fruit diameter max	fdmaxE12,ML	15702_PstI_L354	chr12	94.71	243851167	chr11	8.43	-	11	Portis et al. 2014	ADLN	Location 1	Longitudinal Fruit	Curved Height	Lon/CurH.11	11	254229161	78.5	4.7	2.53715e+08	2.54743e+08	0.14
	Fruit morphology	fruit shape	fsE12,ML	15702_PstI_L354	chr12	94.71	243851167	chr11	7.15	-	6.7	Portis et al. 2014	ADLN	Location 1	Longitudinal Fruit	height	Lon/H.11	11	254229161	78.5	4	2.54182e+08	2.55444e+08	0.1
	Fruit morphology	fruit weight	fwE12,ML	15702_PstI_L354	chr12	94.71	243851167	chr11	6.51	-	9.8	Portis et al. 2014	AJGJ	Location 1	Latitudinal Fruit	Maximum Width	Lat/MaxW.11.2	11	253573764	81.6	4.1	2.46912e+08	2.58792e+08	0.14
	Fruit morphology	fruit weight	fwE12,MT	15702_PstI_L354	chr12	94.71	243851167	chr11	4.86	-	5.9	Portis et al. 2014	AJGJ	Location 1	Capsaicinoid	Perimeter	Cap/P.11	11	253573764	81.6	4.2	2.51797e+08	2.5535e+08	0.13
	Fruit morphology	number of seed locules	slonE12,ML	15702_PstI_L354	chr12	94.71	243851167	chr11	5.77	-	15.7	Portis et al. 2014	AMAE	Location 2	Leaf	Maximum Height	Le/MaxH.11	11	256238525	82.8	3.7	2.55699e+08	2.5671e+08	0.1
	Fruit morphology	number of seed locules	slonE12,MT	15702_PstI_L354	chr12	94.71	243851167	chr11	9.24	-	23.9	Portis et al. 2014	ABEG	Location 2	Leaf	Maximum Width	Le/MaxW.11.1	11	255917600	84	5.3	2.54633e+08	2.57174e+08	0.15
	Fruit morphology	total yield fruit weight	tyfwE12,ML	15702_PstI_L354	chr12	94.71	243851167	chr11	11.6	-	15.4	Portis et al. 2014	ABIE	Location 1	Longitudinal Fruit	Width Mid-height	Lon/WmH.11.1	11	255111991	85.7	3.9	2.4996e+08	2.6054e+08	0.11
	Fruit morphology	total yield fruit weight	tyfw12,MT	15702_PstI_L354	chr12	94.71	243851167	chr11	8.78	-	18	Portis et al. 2014	ABIE	Location 1	Longitudinal Fruit	Curved Height	Lon/CurH.11.1	11	255111991	85.7	4.6	2.52352e+08	2.5824e+08	0.14
	Plant morphology	Number of flowers per infiorescence	flwinE12,ML	15702_PstI_L354	chr12	94.71	243851167	chr11	6.21	-	16.8	Portis et al. 2014	BKWF	Combined	Longitudinal Fruit	Area	Lon/A.11.1	11	257687828	87.1	5.1	2.56032e+08	2.61644e+08	0.16
	Fruit morphology	Fruit apex shape	fasE12.2	16206_PstI_L311	chr12	88.56	249827863	chr11	-	0.337	7.04	Portis et al. 2015
	Plant morphology	Flowering time	flwtE12.3	4801_PstI_L384	chr12	126.28	258300359	chr11	-	0.194	7.06	Portis et al. 2015
Cluster 12	Fruit morphology	peduncle length	pedlE05.3	36562_PstI_L343	chr05	100.67	234323296	chr12	-	0.429	6.02	Portis et al. 2015	AIFD	Location 2	Longitudinal Fruit	Petiole	Lon/Pet	12	231658185	8.2	3.7904	2.31632e+08	2.31528e+08	0.0956
	Fruit morphology	peduncle length	pedlE05.3	12821_PstI_L354	chr05	100.51	234792826	chr12	-	0.445	8.07	Portis et al. 2015
