# Supplementary material for: New Insights on Eggplant/Tomato/Pepper Synteny and Identification of Eggplant and Pepper Orthologous QTL
Source: Front Plant Sci. 2016 Jul 18;7:1031. doi: 10.3389/fpls.2016.01031 (PMC4948011; doi:10.3389/fpls.2016.01031)
Supplement: Supplementary Table S6 — The table shows the clusters observed in the alignment of eggplant and pepper markers. The eggplant traits are given in the left column while on the right the pepper traits included in each cluster are reported. [file Table6.XLSX]

## Sheet: Supplementary Table S6
Supplementary Table S6. The table shows the clusters observed in the alignment of eggplant and pepper markers. The eggplant traits are given in the left column while on the right the pepper traits included in each cluster are reported.
		Eggplant		Pepper
Cluster	Range (Mbps)	Trait category	Trait	Trait category	Trait
1	~ 3-8	Plant morphology	Stem prickliness	Longitudinal Fruit	Curved Height
		Fruit morphology	green ring	Leaf	Petiole
		Fruit morphology	fruit calix prikliness
		Plant morphology	Abaxial leaf central venation prickliness
		Plant morphology	Abaxial leaf lateral venation prickliness
		Plant morphology	Abaxial leaf prickles number
		Plant morphology	Adaxial leaf central venation prickliness
		Plant morphology	Adaxial leaf lateral venation prickliness
		Plant morphology	Adaxial leaf prickles number
		Fruit morphology	total yield fruit weight
2.1	~ 36-40	Fruit morphology	early yield
		Fruit morphology	early yield fruit number
		Fruit morphology	early yield fruit weight
		Fruit morphology	fruit diameter 1/2
		Fruit morphology	fruit diameter 3/4
		Fruit morphology	fruit diameter max
		Fruit morphology	fruit weight
		Fruit morphology	peduncle length
		Fruit morphology	total yield
		Fruit morphology	total yield fruit weight
		Fruit morphology	total yield fruit number
2.2	~ 127-169	Plant morphology	Adaxial leaf prickles number	Leaf	area
		Plant morphology	Abaxial leaf lateral venation prickliness	Longitudinal Fruit	Maximum Height
		Plant morphology	Stem prickliness	Longitudinal Fruit	Height Mid-Width
		Fruit morphology	peduncle length	Longitudinal Fruit	Curved Fruit Shape Index
		Anthocyanins	Stem anthocyanin	Longitudinal Fruit	Curved Height
		Plant morphology	Abaxial leaf central venation prickliness	Phenology And Flower Morphology	Breaker
		Plant morphology	Flowering time	Longitudinal Fruit	Perimeter
		Plant morphology	Adaxial leaf central venation prickliness	Latitudinal Fruit	Lobedness Degree
		Fruit morphology	resistance to mechanical penetration	Longitudinal Fruit	Ellipsoid
		Fruit morphology	fruit diameter 3/4	Longitudinal Fruit	Width Widest Pos
		Fruit morphology	fruit shape	Leaf	Maximum Height
3.1	~ 10-35	Fruit morphology	Fruit curvature
		Fruit morphology	Inner fruit firmness
		Fruit morphology	fruit weight
		Fruit morphology	Flesh color
		Fruit morphology	Fruit diameter max position
3.2	~ 216-256	Fruit morphology	early yield fruit weight	Latitudinal Fruit	Pericarp Area
		Fruit morphology	fruit shape	Latitudinal Fruit	Maximum Width
		Fruit morphology	fruit diameter 1/2	Latitudinal Fruit	Perimeter
		Fruit morphology	resistance to mechanical penetration	Leaf	Perimeter
		Fruit morphology	fruit length	Longitudinal Fruit	Area
		Fruit morphology	green ring	Leaf	area
		Fruit morphology	Inner fruit firmness	Longitudinal Fruit	Maximum Height
		Fruit morphology	fruit diameter 3/4	Longitudinal Fruit	Perimeter
		Fruit morphology	fruit diameter max	Longitudinal Fruit	Height Mid-Width
		Fruit morphology	fruit weight	Longitudinal Fruit	Maximum Width
		Fruit morphology	Fruit apex shape	Latitudinal Fruit	Height Mid-Width
		Fruit morphology	total yield fruit weight
		Fruit morphology	Leaf length
		Plant morphology	Leaf width
6	~ 195-236	Fruit morphology	fruit calix prikliness	Latitudinal Fruit	Maximum Width
		Plant morphology	Abaxial leaf central venation prickliness	Latitudinal Fruit	Lobedness Degree
		Plant morphology	Abaxial leaf lateral venation prickliness	Phenology And Flower Morphology	Penduncle Position
		Plant morphology	Abaxial leaf prickles number	Leaf	Maximum Height
		Plant morphology	Adaxial leaf central venation prickliness	Capsaicinoid	NDHC
		Plant morphology	Adaxial leaf lateral venation prickliness
		Plant morphology	Adaxial leaf prickles number
		Plant morphology	Stem prickliness
7	~ 208-225	Fruit morphology	fruit calix prikliness	Latitudinal Fruit	Maximum Width
		Fruit morphology	fruit shape	Latitudinal Fruit	Width Mid-height
		Plant morphology	Abaxial leaf central venation prickliness	Leaf	Petiole
		Plant morphology	Abaxial leaf lateral venation prickliness
		Plant morphology	Abaxial leaf prickles number
		Plant morphology	Adaxial leaf central venation prickliness
		Plant morphology	Adaxial leaf lateral venation prickliness
		Plant morphology	Adaxial leaf prickles number
		Plant morphology	Stem prickliness
		Fruit morphology	fruit diameter 1/4
		Fruit morphology	fruit length
		Fruit morphology	early yield
		Fruit morphology	total yield fruit number
8	~ 134-136	Fruit morphology	Fruit curvature
		Fruit morphology	fruit diameter 1/2
		Fruit morphology	fruit diameter 1/4
		Fruit morphology	fruit diameter 3/4
		Fruit morphology	fruit diameter max
		Fruit morphology	fruit length
		Fruit morphology	fruit shape
		Fruit morphology	fruit weight
		Fruit morphology	Inner fruit firmness
9	~ 245-249	Fruit morphology	early yield fruit weight	Latitudinal Fruit	Perimeter
		Fruit morphology	Fruit apex shape	Latitudinal Fruit	Height Mid-Width
				Latitudinal Fruit	Pericarp Thickness
10.1	~ 19-22	Fruit morphology	Flesh color
		Fruit morphology	Inner fruit firmness
10.2	~ 182	Anthocyanins	Abaxial leaf lamina anthocyanin
		Anthocyanins	Stem anthocyanin
		Anthocyanins	Adaxial leaf venation anthocyanin
		Fruit morphology	Flesh color
10.3	~ 217-233	Fruit morphology	green ring
		Fruit morphology	Leaf hairiness
		Plant morphology	Plant growth habit
		Fruit morphology	Calyx coverage
		Fruit morphology	Fruit curvature
		Fruit morphology	fruit length
		Fruit morphology	fruit shape
		Fruit morphology	Inner fruit firmness
		Fruit morphology	resistance to mechanical penetration
		Fruit morphology	Flesh color
		Fruit morphology	fruit diameter 1/4
		Fruit morphology	fruit diameter max
		Fruit morphology	fruit weight
11	~ 246-258	Fruit morphology	early yield fruit weight	Latitudinal Fruit	Perimeter
		Fruit morphology	Fruit curvature	Latitudinal Fruit	Height Mid-Width
		Fruit morphology	fruit diameter 1/2	Latitudinal Fruit	Maximum Height
		Fruit morphology	fruit diameter 3/4	Latitudinal Fruit	Area
		Fruit morphology	fruit diameter max	Longitudinal Fruit	Curved Height
		Fruit morphology	fruit shape	Longitudinal Fruit	height
		Fruit morphology	fruit weight	Latitudinal Fruit	Maximum Width
		Fruit morphology	number of seed locules	Capsaicinoid	Perimeter
		Fruit morphology	total yield fruit weight	Leaf	Maximum Height
		Plant morphology	Number of flowers per infiorescence	Leaf	Maximum Width
		Fruit morphology	Fruit apex shape	Longitudinal Fruit	Width Mid-height
		Plant morphology	Flowering time	Longitudinal Fruit	Area
12	~ 231-234	Fruit morphology	peduncle length	Longitudinal Fruit	Petiole
